# Supplementary material for: Molecular Shells and Range of Interactions in Ionic Liquids as a Function of Temperature
Source: J Phys Chem Lett. 2025 Feb 20;16(8):2120–7. doi: 10.1021/acs.jpclett.4c03576 (PMC11873955; doi:10.1021/acs.jpclett.4c03576)
Supplement: Supplementary file 2 — jz4c03576_si_002.zip [file jz4c03576_si_002.zip]

Archive with 2 entries (2 files):
- ILs_cross-relaxation.nb
- __MACOSX/._ILs_cross-relaxation.nb
