# Supplementary material for: Molecular Shells and Range of Interactions in Ionic Liquids as a Function of Temperature
Source: J Phys Chem Lett. 2025 Feb 20;16(8):2120–7. doi: 10.1021/acs.jpclett.4c03576 (PMC11873955; doi:10.1021/acs.jpclett.4c03576)
Supplement: Supplementary file 2 — jz4c03576_si_002.zip [file jz4c03576_si_002.zip › ILs_cross-relaxation.nb]

(* Content-type: application/vnd.wolfram.mathematica *)

(*** Wolfram Notebook File ***)
(* http://www.wolfram.com/nb *)

(* CreatedBy='Mathematica 14.0' *)

(*CacheID: 234*)
(* Internal cache information:
NotebookFileLineBreakTest
NotebookFileLineBreakTest
NotebookDataPosition[       158,          7]
NotebookDataLength[    111284,       2294]
NotebookOptionsPosition[    107439,       2219]
NotebookOutlinePosition[    107864,       2236]
CellTagsIndexPosition[    107821,       2233]
WindowFrame->Normal*)

(* Beginning of Notebook Content *)
Notebook[{

Cell[CellGroupData[{
Cell[TextData[{
 StyleBox["BRW Integrator for ", "Title"],
 StyleBox[Cell[BoxData[
  FormBox[
   SuperscriptBox["{", "1"], TraditionalForm]], "Title",ExpressionUUID->
  "f66b1e0f-dc92-428c-b84a-f7b01ed1be42"], "Title"],
 StyleBox["H, 4x", "Title"],
 StyleBox[Cell[BoxData[
  FormBox[
   SuperscriptBox["", "19"], TraditionalForm]], "Title",ExpressionUUID->
  "69fd68de-56be-4b6a-8202-698b77cb59a5"], "Title"],
 StyleBox["F} system ", "Title"]
}], "Chapter",
 CellChangeTimes->{{3.9105512795346336`*^9, 3.910551291502729*^9}, {
  3.922351104015749*^9, 3.92235110435285*^9}, {3.947422739680529*^9, 
  3.947422785348894*^9}, {3.947503474132683*^9, 
  3.947503486683015*^9}},ExpressionUUID->"805655ef-e103-4279-85e1-\
9ddf6f9db998"],

Cell["Adapted from Kuprov et al. JMR 2007", "Subtitle",
 CellChangeTimes->{{3.947503493278558*^9, 
  3.947503504289015*^9}},ExpressionUUID->"c21b9aae-f116-4a87-a66a-\
2d514c4fa534"],

Cell[BoxData[{
 StyleBox[
  RowBox[{
   RowBox[{"Off", "[", 
    RowBox[{
     RowBox[{"General", "::", "spell1"}], ",", 
     RowBox[{"ClebschGordan", "::", "phy"}]}], "]"}], ";"}],
  FontSize->12], "\[IndentingNewLine]", 
 RowBox[{
  RowBox[{
   RowBox[{"Kron", "[", 
    RowBox[{"A_", ",", "B_"}], "]"}], ":=", 
   RowBox[{"KroneckerProduct", "[", 
    RowBox[{"A", ",", "B"}], "]"}]}], ";"}], "\[IndentingNewLine]", 
 StyleBox[
  RowBox[{
   RowBox[{
    RowBox[{"Comm", "[", 
     RowBox[{"A_", ",", "B_"}], "]"}], ":=", 
    RowBox[{
     RowBox[{"A", ".", "B"}], "-", 
     RowBox[{"B", ".", "A"}]}]}], ";"}],
  FontSize->12], "\[IndentingNewLine]", 
 StyleBox[
  RowBox[{
   RowBox[{
    RowBox[{"Scal", "[", 
     RowBox[{"A_", ",", "B_"}], "]"}], ":=", 
    RowBox[{"Tr", "[", 
     RowBox[{
      RowBox[{"ConjugateTranspose", "[", "A", "]"}], ".", "B"}], "]"}]}], 
   ";"}],
  FontSize->12], "\[IndentingNewLine]", 
 RowBox[{
  StyleBox[
   RowBox[{"IdH", "=", 
    RowBox[{"(", GridBox[{
       {"1", "0"},
       {"0", "1"}
      }], ")"}]}],
   FontSize->12], 
  StyleBox[";",
   FontSize->12], 
  StyleBox[" ",
   FontSize->12], 
  RowBox[{
   StyleBox["\[Sigma]xH",
    FontSize->12], 
   StyleBox["=",
    FontSize->12], 
   RowBox[{
    FractionBox[
     StyleBox["1",
      FontSize->12], "2"], 
    StyleBox[
     RowBox[{"(", GridBox[{
        {"0", "1"},
        {"1", "0"}
       }], ")"}],
     FontSize->12]}]}], 
  StyleBox[";",
   FontSize->12], 
  StyleBox[" ",
   FontSize->12], 
  RowBox[{
   StyleBox["\[Sigma]yH",
    FontSize->12], 
   StyleBox["=",
    FontSize->12], 
   RowBox[{
    FractionBox[
     StyleBox["1",
      FontSize->12], 
     RowBox[{"2", "\[ImaginaryI]"}]], 
    StyleBox[
     RowBox[{"(", GridBox[{
        {"0", 
         RowBox[{"-", "1"}]},
        {"1", "0"}
       }], ")"}],
     FontSize->12]}]}], 
  StyleBox[";",
   FontSize->12], 
  StyleBox[" ",
   FontSize->12], 
  RowBox[{
   StyleBox["\[Sigma]zH",
    FontSize->12], 
   StyleBox["=",
    FontSize->12], 
   RowBox[{
    FractionBox["1", "2"], 
    StyleBox[
     RowBox[{"(", GridBox[{
        {"1", "0"},
        {"0", 
         RowBox[{"-", "1"}]}
       }], ")"}],
     FontSize->12]}]}], 
  StyleBox[";",
   FontSize->12]}], "\[IndentingNewLine]", 
 RowBox[{
  RowBox[{
   StyleBox[
    RowBox[{"IdF", "=", 
     RowBox[{"(", GridBox[{
        {"1", "0"},
        {"0", "1"}
       }], ")"}]}],
    FontSize->12], 
   StyleBox[";",
    FontSize->12], 
   StyleBox[" ",
    FontSize->12], 
   RowBox[{
    StyleBox["\[Sigma]xF",
     FontSize->12], 
    StyleBox["=",
     FontSize->12], 
    RowBox[{
     FractionBox[
      StyleBox["1",
       FontSize->12], "2"], 
     StyleBox[
      RowBox[{"(", GridBox[{
         {"0", "1"},
         {"1", "0"}
        }], ")"}],
      FontSize->12]}]}], 
   StyleBox[";",
    FontSize->12], 
   StyleBox[" ",
    FontSize->12], 
   RowBox[{
    StyleBox["\[Sigma]yF",
     FontSize->12], 
    StyleBox["=",
     FontSize->12], 
    RowBox[{
     FractionBox[
      StyleBox["1",
       FontSize->12], 
      RowBox[{"2", "\[ImaginaryI]"}]], 
     StyleBox[
      RowBox[{"(", GridBox[{
         {"0", 
          RowBox[{"-", "1"}]},
         {"1", "0"}
        }], ")"}],
      FontSize->12]}]}], 
   StyleBox[";",
    FontSize->12], 
   StyleBox[" ",
    FontSize->12], 
   RowBox[{
    StyleBox["\[Sigma]zF",
     FontSize->12], 
    StyleBox["=",
     FontSize->12], 
    RowBox[{
     FractionBox["1", "2"], 
     StyleBox[
      RowBox[{"(", GridBox[{
         {"1", "0"},
         {"0", 
          RowBox[{"-", "1"}]}
        }], ")"}],
      FontSize->12]}]}], 
   StyleBox[";",
    FontSize->12]}], "\[IndentingNewLine]"}], "\[IndentingNewLine]", 
 RowBox[{
  RowBox[{"Hx", "=", 
   RowBox[{
    StyleBox["KroneckerProduct",
     FontSize->12], "[", 
    RowBox[{"\[Sigma]xH", ",", "IdF", ",", "IdF", ",", "IdF", ",", "IdF"}], 
    "]"}]}], ";"}], "\[IndentingNewLine]", 
 RowBox[{
  RowBox[{"Hy", 
   StyleBox["=",
    FontSize->12], 
   RowBox[{
    StyleBox["KroneckerProduct",
     FontSize->12], 
    StyleBox["[",
     FontSize->12], 
    RowBox[{"\[Sigma]yH", ",", "IdF", ",", "IdF", ",", "IdF", ",", "IdF"}], 
    StyleBox["]",
     FontSize->12]}]}], ";", 
  RowBox[{"Hz", 
   StyleBox["=",
    FontSize->12], 
   RowBox[{
    StyleBox["KroneckerProduct",
     FontSize->12], 
    StyleBox["[",
     FontSize->12], 
    RowBox[{"\[Sigma]zH", ",", "IdF", ",", "IdF", ",", "IdF", ",", "IdF"}], 
    StyleBox["]",
     FontSize->12]}]}], ";", 
  RowBox[{"Hp", "=", 
   RowBox[{"Hx", "+", 
    RowBox[{"\[ImaginaryI]", " ", "Hy"}]}]}], ";", 
  RowBox[{"Hm", "=", 
   RowBox[{"Hx", "-", 
    RowBox[{"\[ImaginaryI]", " ", "Hy"}]}]}], ";"}], "\[IndentingNewLine]", 
 RowBox[{
  RowBox[{
   RowBox[{"Fx", "[", "n_", "]"}], ":=", 
   RowBox[{
    StyleBox["KroneckerProduct",
     FontSize->12], 
    StyleBox["@@",
     FontSize->12], 
    RowBox[{"ReplaceAt", "[", 
     RowBox[{
      RowBox[{"Join", "[", 
       RowBox[{
        RowBox[{"{", "IdH", "}"}], ",", 
        RowBox[{"ConstantArray", "[", 
         RowBox[{"IdF", ",", "4"}], "]"}]}], "]"}], ",", 
      RowBox[{"IdF", "->", "\[Sigma]xF"}], ",", 
      RowBox[{"n", "+", "1"}]}], "]"}]}]}], ";"}], "\[IndentingNewLine]", 
 RowBox[{
  RowBox[{
   RowBox[{"Fy", "[", "n_", "]"}], ":=", 
   RowBox[{
    StyleBox["KroneckerProduct",
     FontSize->12], 
    StyleBox["@@",
     FontSize->12], 
    RowBox[{"ReplaceAt", "[", 
     RowBox[{
      RowBox[{"Join", "[", 
       RowBox[{
        RowBox[{"{", "IdH", "}"}], ",", 
        RowBox[{"ConstantArray", "[", 
         RowBox[{"IdF", ",", "4"}], "]"}]}], "]"}], ",", 
      RowBox[{"IdF", "->", "\[Sigma]yF"}], ",", 
      RowBox[{"n", "+", "1"}]}], "]"}]}]}], ";"}], "\[IndentingNewLine]", 
 RowBox[{
  RowBox[{
   RowBox[{"Fz", "[", "n_", "]"}], ":=", 
   RowBox[{
    StyleBox["KroneckerProduct",
     FontSize->12], 
    StyleBox["@@",
     FontSize->12], 
    RowBox[{"ReplaceAt", "[", 
     RowBox[{
      RowBox[{"Join", "[", 
       RowBox[{
        RowBox[{"{", "IdH", "}"}], ",", 
        RowBox[{"ConstantArray", "[", 
         RowBox[{"IdF", ",", "4"}], "]"}]}], "]"}], ",", 
      RowBox[{"IdF", "->", "\[Sigma]zF"}], ",", 
      RowBox[{"n", "+", "1"}]}], "]"}]}]}], ";"}], "\[IndentingNewLine]", 
 RowBox[{
  RowBox[{
   RowBox[{"Fp", "[", "n_", "]"}], ":=", 
   RowBox[{
    RowBox[{"Fx", "[", "n", "]"}], "+", 
    RowBox[{"\[ImaginaryI]", " ", 
     RowBox[{"Fy", "[", "n", "]"}]}]}]}], ";", 
  RowBox[{
   RowBox[{"Fm", "[", "n_", "]"}], ":=", 
   RowBox[{
    RowBox[{"Fx", "[", "n", "]"}], "-", 
    RowBox[{"\[ImaginaryI]", " ", 
     RowBox[{"Fy", "[", "n", "]"}]}]}]}], ";"}], "\[IndentingNewLine]", 
 RowBox[{
  RowBox[{"Id5", "=", 
   RowBox[{"Kron", "[", 
    RowBox[{
     StyleBox["IdH",
      FontSize->12], 
     StyleBox[",",
      FontSize->12], "IdF", ",", "IdF", ",", "IdF", ",", "IdF"}], "]"}]}], 
  ";"}]}], "Input",
 ShowGroupOpener->True,
 CellChangeTimes->{{3.4040875871728*^9, 3.4040876602432003`*^9}, {
   3.432637662640625*^9, 3.43263766621875*^9}, {3.432704610765625*^9, 
   3.432704663421875*^9}, {3.432704694125*^9, 3.432704843953125*^9}, {
   3.432704887171875*^9, 3.432704890328125*^9}, {3.43271192071875*^9, 
   3.432711922625*^9}, {3.477839566269375*^9, 3.477839576113125*^9}, {
   3.47792587400375*^9, 3.477925879956875*^9}, {3.661075203738374*^9, 
   3.661075207851655*^9}, 3.905934526597741*^9, {3.910549925137798*^9, 
   3.910550144255702*^9}, 3.910550300004648*^9, 3.910550491517788*^9, {
   3.9105505290215187`*^9, 3.910550531848281*^9}, {3.910551001623372*^9, 
   3.910551034814726*^9}, {3.9105512503578453`*^9, 3.910551265626111*^9}, {
   3.910701786859382*^9, 3.910701803265901*^9}, {3.910704397221187*^9, 
   3.9107044111397357`*^9}, {3.910882828829581*^9, 3.910882865475489*^9}, {
   3.92235117903367*^9, 3.922351333097227*^9}, {3.922355215454904*^9, 
   3.92235522203459*^9}, {3.922356656414295*^9, 3.922356679396124*^9}, {
   3.9223567172128887`*^9, 3.922356797030142*^9}, {3.922356834361793*^9, 
   3.922356915530283*^9}, 3.9223570953964615`*^9, {3.9223571603065205`*^9, 
   3.922357205666838*^9}, {3.922357286366019*^9, 3.9223572956202774`*^9}, {
   3.9223576064111786`*^9, 3.922357690542452*^9}, {3.922357745245329*^9, 
   3.9223577584780216`*^9}, {3.922357794098057*^9, 3.922357864442992*^9}, {
   3.922357944125653*^9, 3.922358003364298*^9}, {3.922358052853796*^9, 
   3.922358070274175*^9}, {3.922358101898348*^9, 3.922358126571228*^9}, {
   3.922359374727093*^9, 3.9223594217641373`*^9}, {3.9223598884990044`*^9, 
   3.922359936123131*^9}, {3.92236011537857*^9, 3.922360221605032*^9}, {
   3.922393148426945*^9, 3.922393181424614*^9}, {3.9474223367698383`*^9, 
   3.9474223861487017`*^9}, {3.947422528399406*^9, 3.947422528676141*^9}},
 CellLabel->"In[78]:=",ExpressionUUID->"76c19fb1-f5dd-4d1f-bacd-0fb527d9e8d4"],

Cell[CellGroupData[{

Cell["Spherical tensor operators, 1H-19F Dipolar coupling", "Subsubtitle",
 CellChangeTimes->{{3.792148116345624*^9, 3.792148127228462*^9}, {
   3.792148245179144*^9, 3.792148248541127*^9}, 3.7921484481217375`*^9, 
   3.792150621328154*^9, {3.815390433224575*^9, 3.815390434551583*^9}, {
   3.9105526141073465`*^9, 3.910552614925927*^9}, 3.910553118870558*^9, {
   3.9223643830511303`*^9, 3.922364386372219*^9}, {3.947422378310212*^9, 
   3.947422406844142*^9}, {3.947422462335205*^9, 
   3.947422465091514*^9}},ExpressionUUID->"009af104-dc62-4d31-9227-\
9bcb22e5e038"],

Cell[BoxData[{
 RowBox[{
  RowBox[{
   RowBox[{"TDD", "[", 
    RowBox[{"n_", ",", "2", ",", "2"}], "]"}], ":=", 
   RowBox[{
    FractionBox["1", "2"], 
    RowBox[{
     RowBox[{"Fp", "[", "n", "]"}], ".", "Hp"}]}]}], 
  ";"}], "\[IndentingNewLine]", 
 RowBox[{
  RowBox[{
   RowBox[{"TDD", "[", 
    RowBox[{"n_", ",", "2", ",", "1"}], "]"}], ":=", 
   RowBox[{
    RowBox[{"-", 
     FractionBox["1", "2"]}], 
    RowBox[{"(", 
     RowBox[{
      RowBox[{
       RowBox[{"Fz", "[", "n", "]"}], ".", "Hp"}], "+", 
      RowBox[{
       RowBox[{"Fp", "[", "n", "]"}], ".", "Hz"}]}], ")"}]}]}], 
  ";"}], "\[IndentingNewLine]", 
 RowBox[{
  RowBox[{
   RowBox[{"TDD", "[", 
    RowBox[{"n_", ",", "2", ",", "0"}], "]"}], ":=", 
   RowBox[{
    SqrtBox[
     FractionBox["2", "3"]], 
    RowBox[{"(", 
     RowBox[{
      RowBox[{
       RowBox[{"Fz", "[", "n", "]"}], ".", "Hz"}], "-", 
      RowBox[{
       FractionBox["1", "4"], 
       RowBox[{"(", 
        RowBox[{
         RowBox[{
          RowBox[{"Fp", "[", "n", "]"}], ".", "Hm"}], "+", 
         RowBox[{
          RowBox[{"Fm", "[", "n", "]"}], ".", "Hp"}]}], ")"}]}]}], ")"}]}]}], 
  ";"}], "\[IndentingNewLine]", 
 RowBox[{
  RowBox[{
   RowBox[{"TDD", "[", 
    RowBox[{"n_", ",", "2", ",", 
     RowBox[{"-", "1"}]}], "]"}], ":=", 
   RowBox[{
    FractionBox["1", "2"], 
    RowBox[{"(", 
     RowBox[{
      RowBox[{
       RowBox[{"Fz", "[", "n", "]"}], ".", "Hm"}], "+", 
      RowBox[{
       RowBox[{"Fm", "[", "n", "]"}], ".", "Hz"}]}], ")"}]}]}], 
  ";"}], "\[IndentingNewLine]", 
 RowBox[{
  RowBox[{
   RowBox[{
    RowBox[{"TDD", "[", 
     RowBox[{"n_", ",", "2", ",", 
      RowBox[{"-", "2"}]}], "]"}], ":=", 
    RowBox[{
     FractionBox["1", "2"], 
     RowBox[{
      RowBox[{"Fm", "[", "n", "]"}], ".", "Hm"}]}]}], ";"}], 
  " "}], "\[IndentingNewLine]"}], "Input",
 CellChangeTimes->{{3.788863073123749*^9, 3.788863116432427*^9}, {
   3.788864035656456*^9, 3.788864040129562*^9}, {3.788864336864465*^9, 
   3.788864415522579*^9}, {3.788864451836128*^9, 3.788864532075651*^9}, {
   3.788864566241468*^9, 3.788864566808787*^9}, {3.788864647406799*^9, 
   3.788864666966474*^9}, {3.788864714536498*^9, 3.788864803140671*^9}, {
   3.788864857223143*^9, 3.788864880963395*^9}, {3.788864943213752*^9, 
   3.788864988856761*^9}, {3.788865042438156*^9, 3.7888650645036936`*^9}, {
   3.788865098454067*^9, 3.7888651210276823`*^9}, 3.7888684825661926`*^9, {
   3.7888686693505306`*^9, 3.788868685519705*^9}, 3.7888700819068413`*^9, {
   3.788937341958473*^9, 3.788937432446973*^9}, {3.788952228005244*^9, 
   3.78895224419959*^9}, {3.788952534070696*^9, 3.7889525497702894`*^9}, {
   3.788953176825365*^9, 3.788953194626086*^9}, {3.7889564345606165`*^9, 
   3.7889564359007564`*^9}, 3.789036675993577*^9, 3.78903675137117*^9, {
   3.789121616524575*^9, 3.7891216333062253`*^9}, {3.790929243521829*^9, 
   3.79092925484024*^9}, {3.790929294797425*^9, 3.790929296671126*^9}, {
   3.79092936330519*^9, 3.79092937095214*^9}, {3.790929403262045*^9, 
   3.790929404768473*^9}, {3.7909294473138485`*^9, 3.790929466840231*^9}, 
   3.790929565882726*^9, 3.790929615749359*^9, {3.790929867929399*^9, 
   3.790929873079571*^9}, {3.7909299189381847`*^9, 3.790929942272879*^9}, {
   3.7909505516449056`*^9, 3.790950585242932*^9}, {3.7909526098221807`*^9, 
   3.790952724503683*^9}, {3.790952764877571*^9, 3.790952767110235*^9}, {
   3.7909528722331667`*^9, 3.790952943539759*^9}, {3.790952998031452*^9, 
   3.7909529988341866`*^9}, {3.7909536453246875`*^9, 3.790953646480084*^9}, {
   3.790953792692049*^9, 3.7909537941794996`*^9}, 3.790953840743582*^9, {
   3.7909538953646917`*^9, 3.790953897092772*^9}, {3.791008453203625*^9, 
   3.791008458475429*^9}, {3.7910085536072273`*^9, 3.791008613069598*^9}, {
   3.7910086669253674`*^9, 3.791008693629643*^9}, {3.791008726237878*^9, 
   3.7910087699340143`*^9}, {3.791008848743249*^9, 3.791008850252238*^9}, {
   3.791008886759433*^9, 3.7910088923908725`*^9}, {3.7910090826466465`*^9, 
   3.791009132663035*^9}, {3.791009169839059*^9, 3.791009196451678*^9}, {
   3.7910092636522636`*^9, 3.791009282476487*^9}, {3.791009929515688*^9, 
   3.791009929935141*^9}, {3.7910141822939215`*^9, 3.791014366063169*^9}, {
   3.791014407729928*^9, 3.7910144083983955`*^9}, {3.791014543827728*^9, 
   3.791014544350909*^9}, {3.791014687202128*^9, 3.791014688036384*^9}, 
   3.791024510763582*^9, {3.791024562393694*^9, 3.791024566407959*^9}, 
   3.791029912715634*^9, 3.791030007546934*^9, {3.791033760131468*^9, 
   3.7910337630141044`*^9}, {3.7910338386677694`*^9, 3.791033841615429*^9}, {
   3.791034614047341*^9, 3.7910346159631653`*^9}, {3.791034648605672*^9, 
   3.791034721216109*^9}, 3.791127325800666*^9, 3.791127554968533*^9, {
   3.7912045160692835`*^9, 3.791204571271912*^9}, {3.7912046426252875`*^9, 
   3.7912046450764856`*^9}, {3.791204690893341*^9, 3.7912046950572195`*^9}, {
   3.791204953247387*^9, 3.791204984124228*^9}, {3.7912050417089396`*^9, 
   3.7912050442122235`*^9}, {3.791205186450119*^9, 3.7912052283735704`*^9}, {
   3.791205329012619*^9, 3.791205334780232*^9}, {3.791205858277201*^9, 
   3.791205865568997*^9}, {3.791207449085091*^9, 3.7912074500008726`*^9}, {
   3.791208804448024*^9, 3.791208829829053*^9}, {3.791217432198993*^9, 
   3.791217502180581*^9}, {3.791217622968768*^9, 3.791217623296922*^9}, {
   3.7912177762351694`*^9, 3.791217777485547*^9}, {3.791218034328746*^9, 
   3.791218050613709*^9}, {3.791218150276041*^9, 3.791218150948431*^9}, {
   3.791532492041309*^9, 3.791532533316707*^9}, {3.791542747840947*^9, 
   3.791542747901109*^9}, {3.792148171355233*^9, 3.792148171902203*^9}, {
   3.7921482303878565`*^9, 3.79214823560779*^9}, {3.792148288719247*^9, 
   3.792148363195226*^9}, {3.815390335888495*^9, 3.815390368122855*^9}, {
   3.815390404903224*^9, 3.815390427290234*^9}, {3.8153904661167183`*^9, 
   3.815390467312317*^9}, {3.815390514287531*^9, 3.815390519715484*^9}, {
   3.8153913104849424`*^9, 3.8153913197505283`*^9}, {3.910701813855841*^9, 
   3.910701833753631*^9}, {3.9223569570166*^9, 3.922356960400804*^9}, {
   3.922357141912579*^9, 3.92235714271252*^9}, {3.922357214609762*^9, 
   3.922357218616535*^9}, {3.922357305360588*^9, 3.922357310000002*^9}, {
   3.922357340181402*^9, 3.922357359682049*^9}, {3.9223602294772663`*^9, 
   3.92236023790148*^9}, {3.922360293525366*^9, 3.9223603487730045`*^9}, {
   3.9223640146103115`*^9, 3.9223640293117924`*^9}, {3.947422378311727*^9, 
   3.947422378314354*^9}},
 CellLabel->"In[91]:=",ExpressionUUID->"3ac65824-73b7-459f-ac4d-059d4a7cc714"]
}, Open  ]],

Cell[CellGroupData[{

Cell["Spherical tensor operators, 19F-19F Dipolar coupling", "Subsubtitle",
 CellChangeTimes->{{3.792148116345624*^9, 3.792148127228462*^9}, {
   3.792148245179144*^9, 3.792148248541127*^9}, 3.7921484481217375`*^9, 
   3.792150621328154*^9, {3.815390433224575*^9, 3.815390434551583*^9}, {
   3.9105526141073465`*^9, 3.910552614925927*^9}, 3.910553118870558*^9, {
   3.9223643830511303`*^9, 
   3.922364393515089*^9}},ExpressionUUID->"037ae8d0-7504-49c3-aaee-\
ad3535b69548"],

Cell[BoxData[{
 RowBox[{
  RowBox[{
   RowBox[{"TDDFF", "[", 
    RowBox[{"n_", ",", "m_", ",", "2", ",", "2"}], "]"}], ":=", 
   RowBox[{
    FractionBox["1", "2"], 
    RowBox[{
     RowBox[{"Fp", "[", "n", "]"}], ".", 
     RowBox[{"Fp", "[", "m", "]"}]}]}]}], ";"}], "\[IndentingNewLine]", 
 RowBox[{
  RowBox[{
   RowBox[{"TDDFF", "[", 
    RowBox[{"n_", ",", "m_", ",", "2", ",", "1"}], "]"}], ":=", 
   RowBox[{
    RowBox[{"-", 
     FractionBox["1", "2"]}], 
    RowBox[{"(", 
     RowBox[{
      RowBox[{
       RowBox[{"Fz", "[", "n", "]"}], ".", 
       RowBox[{"Fp", "[", "m", "]"}]}], "+", 
      RowBox[{
       RowBox[{"Fp", "[", "n", "]"}], ".", 
       RowBox[{"Fz", "[", "m", "]"}]}]}], ")"}]}]}], 
  ";"}], "\[IndentingNewLine]", 
 RowBox[{
  RowBox[{
   RowBox[{"TDDFF", "[", 
    RowBox[{"n_", ",", "m_", ",", "2", ",", "0"}], "]"}], ":=", 
   RowBox[{
    SqrtBox[
     FractionBox["2", "3"]], 
    RowBox[{"(", 
     RowBox[{
      RowBox[{
       RowBox[{"Fz", "[", "n", "]"}], ".", 
       RowBox[{"Fz", "[", "m", "]"}]}], "-", 
      RowBox[{
       FractionBox["1", "4"], 
       RowBox[{"(", 
        RowBox[{
         RowBox[{
          RowBox[{"Fp", "[", "n", "]"}], ".", 
          RowBox[{"Fm", "[", "m", "]"}]}], "+", 
         RowBox[{
          RowBox[{"Fm", "[", "n", "]"}], ".", 
          RowBox[{"Fp", "[", "m", "]"}]}]}], ")"}]}]}], ")"}]}]}], 
  ";"}], "\[IndentingNewLine]", 
 RowBox[{
  RowBox[{
   RowBox[{"TDDFF", "[", 
    RowBox[{"n_", ",", "m_", ",", "2", ",", 
     RowBox[{"-", "1"}]}], "]"}], ":=", 
   RowBox[{
    FractionBox["1", "2"], 
    RowBox[{"(", 
     RowBox[{
      RowBox[{
       RowBox[{"Fz", "[", "n", "]"}], ".", 
       RowBox[{"Fm", "[", "m", "]"}]}], "+", 
      RowBox[{
       RowBox[{"Fm", "[", "n", "]"}], ".", 
       RowBox[{"Fz", "[", "m", "]"}]}]}], ")"}]}]}], 
  ";"}], "\[IndentingNewLine]", 
 RowBox[{
  RowBox[{
   RowBox[{
    RowBox[{"TDDFF", "[", 
     RowBox[{"n_", ",", "m_", ",", "2", ",", 
      RowBox[{"-", "2"}]}], "]"}], ":=", 
    RowBox[{
     FractionBox["1", "2"], 
     RowBox[{
      RowBox[{"Fm", "[", "n", "]"}], ".", 
      RowBox[{"Fm", "[", "m", "]"}]}]}]}], ";"}], 
  " "}], "\[IndentingNewLine]"}], "Input",
 CellChangeTimes->{{3.788863073123749*^9, 3.788863116432427*^9}, {
   3.788864035656456*^9, 3.788864040129562*^9}, {3.788864336864465*^9, 
   3.788864415522579*^9}, {3.788864451836128*^9, 3.788864532075651*^9}, {
   3.788864566241468*^9, 3.788864566808787*^9}, {3.788864647406799*^9, 
   3.788864666966474*^9}, {3.788864714536498*^9, 3.788864803140671*^9}, {
   3.788864857223143*^9, 3.788864880963395*^9}, {3.788864943213752*^9, 
   3.788864988856761*^9}, {3.788865042438156*^9, 3.7888650645036936`*^9}, {
   3.788865098454067*^9, 3.7888651210276823`*^9}, 3.7888684825661926`*^9, {
   3.7888686693505306`*^9, 3.788868685519705*^9}, 3.7888700819068413`*^9, {
   3.788937341958473*^9, 3.788937432446973*^9}, {3.788952228005244*^9, 
   3.78895224419959*^9}, {3.788952534070696*^9, 3.7889525497702894`*^9}, {
   3.788953176825365*^9, 3.788953194626086*^9}, {3.7889564345606165`*^9, 
   3.7889564359007564`*^9}, 3.789036675993577*^9, 3.78903675137117*^9, {
   3.789121616524575*^9, 3.7891216333062253`*^9}, {3.790929243521829*^9, 
   3.79092925484024*^9}, {3.790929294797425*^9, 3.790929296671126*^9}, {
   3.79092936330519*^9, 3.79092937095214*^9}, {3.790929403262045*^9, 
   3.790929404768473*^9}, {3.7909294473138485`*^9, 3.790929466840231*^9}, 
   3.790929565882726*^9, 3.790929615749359*^9, {3.790929867929399*^9, 
   3.790929873079571*^9}, {3.7909299189381847`*^9, 3.790929942272879*^9}, {
   3.7909505516449056`*^9, 3.790950585242932*^9}, {3.7909526098221807`*^9, 
   3.790952724503683*^9}, {3.790952764877571*^9, 3.790952767110235*^9}, {
   3.7909528722331667`*^9, 3.790952943539759*^9}, {3.790952998031452*^9, 
   3.7909529988341866`*^9}, {3.7909536453246875`*^9, 3.790953646480084*^9}, {
   3.790953792692049*^9, 3.7909537941794996`*^9}, 3.790953840743582*^9, {
   3.7909538953646917`*^9, 3.790953897092772*^9}, {3.791008453203625*^9, 
   3.791008458475429*^9}, {3.7910085536072273`*^9, 3.791008613069598*^9}, {
   3.7910086669253674`*^9, 3.791008693629643*^9}, {3.791008726237878*^9, 
   3.7910087699340143`*^9}, {3.791008848743249*^9, 3.791008850252238*^9}, {
   3.791008886759433*^9, 3.7910088923908725`*^9}, {3.7910090826466465`*^9, 
   3.791009132663035*^9}, {3.791009169839059*^9, 3.791009196451678*^9}, {
   3.7910092636522636`*^9, 3.791009282476487*^9}, {3.791009929515688*^9, 
   3.791009929935141*^9}, {3.7910141822939215`*^9, 3.791014366063169*^9}, {
   3.791014407729928*^9, 3.7910144083983955`*^9}, {3.791014543827728*^9, 
   3.791014544350909*^9}, {3.791014687202128*^9, 3.791014688036384*^9}, 
   3.791024510763582*^9, {3.791024562393694*^9, 3.791024566407959*^9}, 
   3.791029912715634*^9, 3.791030007546934*^9, {3.791033760131468*^9, 
   3.7910337630141044`*^9}, {3.7910338386677694`*^9, 3.791033841615429*^9}, {
   3.791034614047341*^9, 3.7910346159631653`*^9}, {3.791034648605672*^9, 
   3.791034721216109*^9}, 3.791127325800666*^9, 3.791127554968533*^9, {
   3.7912045160692835`*^9, 3.791204571271912*^9}, {3.7912046426252875`*^9, 
   3.7912046450764856`*^9}, {3.791204690893341*^9, 3.7912046950572195`*^9}, {
   3.791204953247387*^9, 3.791204984124228*^9}, {3.7912050417089396`*^9, 
   3.7912050442122235`*^9}, {3.791205186450119*^9, 3.7912052283735704`*^9}, {
   3.791205329012619*^9, 3.791205334780232*^9}, {3.791205858277201*^9, 
   3.791205865568997*^9}, {3.791207449085091*^9, 3.7912074500008726`*^9}, {
   3.791208804448024*^9, 3.791208829829053*^9}, {3.791217432198993*^9, 
   3.791217502180581*^9}, {3.791217622968768*^9, 3.791217623296922*^9}, {
   3.7912177762351694`*^9, 3.791217777485547*^9}, {3.791218034328746*^9, 
   3.791218050613709*^9}, {3.791218150276041*^9, 3.791218150948431*^9}, {
   3.791532492041309*^9, 3.791532533316707*^9}, {3.791542747840947*^9, 
   3.791542747901109*^9}, {3.792148171355233*^9, 3.792148171902203*^9}, {
   3.7921482303878565`*^9, 3.79214823560779*^9}, {3.792148288719247*^9, 
   3.792148363195226*^9}, {3.815390335888495*^9, 3.815390368122855*^9}, {
   3.815390404903224*^9, 3.815390427290234*^9}, {3.8153904661167183`*^9, 
   3.815390467312317*^9}, {3.815390514287531*^9, 3.815390519715484*^9}, {
   3.8153913104849424`*^9, 3.8153913197505283`*^9}, {3.910701813855841*^9, 
   3.910701833753631*^9}, {3.9223569570166*^9, 3.922356960400804*^9}, {
   3.922357141912579*^9, 3.92235714271252*^9}, {3.922357214609762*^9, 
   3.922357218616535*^9}, {3.922357305360588*^9, 3.922357310000002*^9}, {
   3.922357340181402*^9, 3.922357359682049*^9}, {3.9223602294772663`*^9, 
   3.92236023790148*^9}, {3.922360293525366*^9, 3.9223603487730045`*^9}, {
   3.9223640146103115`*^9, 3.9223640293117924`*^9}, {3.9223643970166454`*^9, 
   3.922364464918287*^9}},
 CellLabel->"In[96]:=",ExpressionUUID->"37eebc88-bed4-40ef-86e5-16f3536a8484"]
}, Open  ]],

Cell[CellGroupData[{

Cell["Spherical tensor operators, Zeeman, spin F", "Subsubtitle",
 CellChangeTimes->{{3.792148116345624*^9, 3.792148127228462*^9}, {
   3.792148245179144*^9, 3.792148248541127*^9}, 3.7921484481217375`*^9, 
   3.792150621328154*^9, {3.815390433224575*^9, 3.8153904573930063`*^9}, {
   3.815390571676904*^9, 3.815390573333887*^9}, {3.815391218676724*^9, 
   3.8153912192507176`*^9}, {3.910701837831877*^9, 
   3.910701837913906*^9}},ExpressionUUID->"80f91293-4e6c-4f19-8430-\
5718704af60c"],

Cell[BoxData[{
 RowBox[{
  RowBox[{
   RowBox[{"TZF", "[", 
    RowBox[{"n_", ",", "2", ",", 
     RowBox[{"-", "2"}]}], "]"}], ":=", "0"}], ";"}], "\[IndentingNewLine]", 
 RowBox[{
  RowBox[{
   RowBox[{"TZF", "[", 
    RowBox[{"n_", ",", "2", ",", 
     RowBox[{"-", "1"}]}], "]"}], ":=", 
   RowBox[{
    FractionBox["1", "2"], " ", 
    RowBox[{"Fm", "[", "n", "]"}]}]}], ";"}], "\[IndentingNewLine]", 
 RowBox[{
  RowBox[{
   RowBox[{"TZF", "[", 
    RowBox[{"n_", ",", "2", ",", "0"}], "]"}], ":=", 
   RowBox[{
    SqrtBox[
     FractionBox["2", "3"]], 
    RowBox[{"Fz", "[", "n", "]"}]}]}], ";"}], "\[IndentingNewLine]", 
 RowBox[{
  RowBox[{
   RowBox[{"TZF", "[", 
    RowBox[{"n_", ",", "2", ",", "1"}], "]"}], ":=", 
   RowBox[{
    RowBox[{"-", 
     FractionBox["1", "2"]}], " ", 
    RowBox[{"Fm", "[", "n", "]"}]}]}], ";"}], "\[IndentingNewLine]", 
 RowBox[{
  RowBox[{
   RowBox[{"TZF", "[", 
    RowBox[{"n_", ",", "2", ",", "2"}], "]"}], ":=", "0"}], 
  ";"}], "\[IndentingNewLine]"}], "Input",
 CellChangeTimes->{{3.815390485496755*^9, 3.81539059682472*^9}, 
   3.815390807020844*^9, {3.910701840409556*^9, 3.910701845824814*^9}, {
   3.910879616624121*^9, 3.910879620114922*^9}, {3.922360352453235*^9, 
   3.922360382868336*^9}, {3.922364041948611*^9, 3.922364046095875*^9}, {
   3.922373857151678*^9, 3.9223738579299*^9}},
 CellLabel->
  "In[101]:=",ExpressionUUID->"28080242-d212-4137-896e-623fd14307f0"]
}, Open  ]],

Cell[CellGroupData[{

Cell["Spherical tensor operators, Zeeman, spin H", "Subsubtitle",
 CellChangeTimes->{{3.792148116345624*^9, 3.792148127228462*^9}, {
   3.792148245179144*^9, 3.792148248541127*^9}, 3.7921484481217375`*^9, 
   3.792150621328154*^9, {3.815390433224575*^9, 3.8153904573930063`*^9}, {
   3.815390571676904*^9, 3.8153905827957993`*^9}, {3.815391222684561*^9, 
   3.8153912230025544`*^9}, 
   3.947422378317371*^9},ExpressionUUID->"dc39a52c-3927-4e32-bf94-\
ac0acb427559"],

Cell[BoxData[{
 RowBox[{
  RowBox[{
   RowBox[{"TZH", "[", 
    RowBox[{"2", ",", 
     RowBox[{"-", "2"}]}], "]"}], "=", "0"}], ";"}], "\[IndentingNewLine]", 
 RowBox[{
  RowBox[{
   RowBox[{"TZH", "[", 
    RowBox[{"2", ",", 
     RowBox[{"-", "1"}]}], "]"}], "=", 
   RowBox[{
    FractionBox["1", "2"], " ", "Hm"}]}], ";"}], "\[IndentingNewLine]", 
 RowBox[{
  RowBox[{
   RowBox[{"TZH", "[", 
    RowBox[{"2", ",", "0"}], "]"}], "=", 
   RowBox[{
    SqrtBox[
     FractionBox["2", "3"]], " ", "Hz"}]}], ";"}], "\[IndentingNewLine]", 
 RowBox[{
  RowBox[{
   RowBox[{"TZH", "[", 
    RowBox[{"2", ",", "1"}], "]"}], "=", 
   RowBox[{
    RowBox[{"-", 
     FractionBox["1", "2"]}], " ", "Hp"}]}], ";"}], "\[IndentingNewLine]", 
 RowBox[{
  RowBox[{
   RowBox[{"TZH", "[", 
    RowBox[{"2", ",", "2"}], "]"}], "=", "0"}], 
  ";"}], "\[IndentingNewLine]"}], "Input",
 CellChangeTimes->{
  3.815390813976865*^9, {3.9223603930369873`*^9, 3.9223604014771194`*^9}, {
   3.9474223783184843`*^9, 3.947422378320115*^9}},
 CellLabel->
  "In[106]:=",ExpressionUUID->"858ca1c1-4817-4f02-b42c-a51d24f7b9a9"]
}, Open  ]],

Cell[CellGroupData[{

Cell["Parameter and rotation function declarations", "Subsubtitle",
 CellChangeTimes->{{3.779086404485136*^9, 
  3.779086429962743*^9}},ExpressionUUID->"86e64c7d-9f19-45e0-b364-\
7edf144e1d64"],

Cell[BoxData[{
 RowBox[{
  RowBox[{"InteractionParameters", "=", 
   RowBox[{"{", 
    RowBox[{"\[Omega]F", ",", "\[Omega]H", ",", "\[Tau]"}], "}"}]}], 
  ";"}], "\[IndentingNewLine]", 
 RowBox[{
  RowBox[{"RotationFunctions", "=", 
   RowBox[{
    RowBox[{
     RowBox[{
      RowBox[{"Thread", "/@", 
       RowBox[{"{", 
        RowBox[{
         RowBox[{"\[CapitalPhi]", "[", 
          RowBox[{"\"\<CSAH\>\"", ",", "#"}], "]"}], ",", 
         RowBox[{"\[CapitalPhi]", "[", 
          RowBox[{"\"\<DD1\>\"", ",", "#"}], "]"}], ",", 
         RowBox[{"\[CapitalPhi]", "[", 
          RowBox[{"\"\<CSA1F\>\"", ",", "#"}], "]"}], ",", 
         RowBox[{"\[CapitalPhi]", "[", 
          RowBox[{"\"\<DD2\>\"", ",", "#"}], "]"}], ",", 
         RowBox[{"\[CapitalPhi]", "[", 
          RowBox[{"\"\<CSA2F\>\"", ",", "#"}], "]"}], ",", 
         RowBox[{"\[CapitalPhi]", "[", 
          RowBox[{"\"\<DD3\>\"", ",", "#"}], "]"}], ",", 
         RowBox[{"\[CapitalPhi]", "[", 
          RowBox[{"\"\<CSA3F\>\"", ",", "#"}], "]"}], ",", 
         RowBox[{"\[CapitalPhi]", "[", 
          RowBox[{"\"\<DD4\>\"", ",", "#"}], "]"}], ",", 
         RowBox[{"\[CapitalPhi]", "[", 
          RowBox[{"\"\<CSA4F\>\"", ",", "#"}], "]"}]}], "}"}]}], "&"}], "[", 
     RowBox[{"Range", "[", 
      RowBox[{
       RowBox[{"-", "2"}], ",", "2"}], "]"}], "]"}], "//", "Flatten"}]}], 
  ";"}], "\[IndentingNewLine]", 
 RowBox[{"Parameters", "/:", 
  RowBox[{"n_", "\[Element]", "Parameters"}], ":=", 
  RowBox[{"With", "[", 
   RowBox[{
    RowBox[{"{", 
     RowBox[{"q", "=", 
      RowBox[{"(", 
       RowBox[{
        RowBox[{"Count", "[", 
         RowBox[{"InteractionParameters", ",", "n"}], "]"}], ">", "0"}], 
       ")"}]}], "}"}], ",", 
    RowBox[{"q", "/;", 
     RowBox[{
      RowBox[{"q", "==", "True"}], "||", 
      RowBox[{"q", "==", "False"}]}]}]}], "]"}]}], "\[IndentingNewLine]", 
 RowBox[{"Rotations", "/:", 
  RowBox[{"n_", "\[Element]", "Rotations"}], ":=", 
  RowBox[{"With", "[", 
   RowBox[{
    RowBox[{"{", 
     RowBox[{"q", "=", 
      RowBox[{"(", 
       RowBox[{
        RowBox[{"Count", "[", 
         RowBox[{"RotationFunctions", ",", "n"}], "]"}], ">", "0"}], ")"}]}], 
     "}"}], ",", 
    RowBox[{"q", "/;", 
     RowBox[{
      RowBox[{"q", "==", "True"}], "||", 
      RowBox[{"q", "==", "False"}]}]}]}], 
   "]"}]}], "\[IndentingNewLine]"}], "Input",
 CellChangeTimes->{{3.778493186940374*^9, 3.778493200244528*^9}, {
   3.778493232315334*^9, 3.778493282966929*^9}, {3.778493681887082*^9, 
   3.778493761542737*^9}, {3.778493849163585*^9, 3.778493866128831*^9}, {
   3.778494449874565*^9, 3.7784944786209016`*^9}, {3.7784951619847193`*^9, 
   3.778495234656006*^9}, {3.778496288881463*^9, 3.77849630326925*^9}, {
   3.7784964407402487`*^9, 3.7784964958843*^9}, {3.778496839876902*^9, 
   3.778496865804614*^9}, {3.778498176902558*^9, 3.77849823125861*^9}, {
   3.778498536334942*^9, 3.778498562350574*^9}, {3.778501198761685*^9, 
   3.778501243424989*^9}, {3.778501278778137*^9, 3.778501359250156*^9}, {
   3.778501645142727*^9, 3.778501648350321*^9}, {3.778501688782658*^9, 
   3.778501707826565*^9}, {3.778501759371358*^9, 3.77850180590713*^9}, {
   3.77850192668595*^9, 3.778501939805911*^9}, {3.778502595717693*^9, 
   3.778502645126233*^9}, {3.778502980213688*^9, 3.778502982581233*^9}, {
   3.778503077330861*^9, 3.778503081970298*^9}, {3.778504155054858*^9, 
   3.778504161741841*^9}, {3.778504767982609*^9, 3.77850477416969*^9}, {
   3.778504973301077*^9, 3.7785049765645695`*^9}, {3.778505017400039*^9, 
   3.7785051117183948`*^9}, {3.778505153079828*^9, 3.7785052030150623`*^9}, {
   3.778505240774926*^9, 3.778505295467955*^9}, {3.778583678115969*^9, 
   3.778583688599744*^9}, {3.778587878990998*^9, 3.778587879358082*^9}, {
   3.778588793892644*^9, 3.778588801571809*^9}, {3.77859077413515*^9, 
   3.778590891382303*^9}, {3.778591135060932*^9, 3.778591152320837*^9}, {
   3.778591331038957*^9, 3.778591416931833*^9}, {3.778591517508407*^9, 
   3.778591555296931*^9}, {3.778591608730002*^9, 3.7785916163030815`*^9}, {
   3.778591875678839*^9, 3.778591876409856*^9}, {3.778592395546844*^9, 
   3.778592528060016*^9}, {3.778592570536356*^9, 3.778592593869767*^9}, {
   3.778593076594289*^9, 3.778593077944926*^9}, {3.77859318171542*^9, 
   3.778593221924634*^9}, {3.778593605920989*^9, 3.778593691053714*^9}, {
   3.778593741797387*^9, 3.778593743762205*^9}, {3.7786550154924626`*^9, 
   3.778655017317336*^9}, {3.778658870019907*^9, 3.778658873868707*^9}, {
   3.778661688802203*^9, 3.778661749504777*^9}, {3.7786617955758405`*^9, 
   3.778661796875284*^9}, {3.778662216127426*^9, 3.778662250788955*^9}, 
   3.778662301090342*^9, {3.778662333509511*^9, 3.778662435838795*^9}, {
   3.778662545498624*^9, 3.778662545966872*^9}, {3.778662579076399*^9, 
   3.778662592933486*^9}, {3.778662641251791*^9, 3.778662664840211*^9}, {
   3.7786627668788548`*^9, 3.778662790536773*^9}, {3.778663738160549*^9, 
   3.7786637935418973`*^9}, {3.778664299548775*^9, 3.778664300320838*^9}, {
   3.7786660934079475`*^9, 3.778666135533117*^9}, 3.7786662995471926`*^9, {
   3.778666444952973*^9, 3.778666530537094*^9}, 3.7786665803177752`*^9, {
   3.778666642518233*^9, 3.778666656104483*^9}, 3.7786667281474886`*^9, {
   3.7786667964822855`*^9, 3.778666833657079*^9}, 3.7786668682937045`*^9, {
   3.778666900979317*^9, 3.778666966323518*^9}, {3.778667054528445*^9, 
   3.7786670585582085`*^9}, {3.7786671660190535`*^9, 
   3.7786671904454746`*^9}, {3.778667503954342*^9, 3.778667518655967*^9}, {
   3.778667595622077*^9, 3.7786676014155483`*^9}, {3.7786676363639584`*^9, 
   3.778667640142053*^9}, {3.778667748641099*^9, 3.778667750634412*^9}, {
   3.778668029430159*^9, 3.7786680319017663`*^9}, {3.778668086777934*^9, 
   3.778668141526149*^9}, {3.778668204251268*^9, 3.7786682116773815`*^9}, {
   3.778668289024791*^9, 3.77866829143322*^9}, {3.778668363328931*^9, 
   3.778668395488962*^9}, 3.778668623789361*^9, {3.77866876049052*^9, 
   3.778668776545314*^9}, {3.778669123437342*^9, 3.7786691364251*^9}, 
   3.778669256352485*^9, 3.778670384372034*^9, {3.7786714174709005`*^9, 
   3.7786714216051955`*^9}, {3.77867146914877*^9, 3.7786714705968485`*^9}, 
   3.778671517092922*^9, {3.778671593318477*^9, 3.778671597101485*^9}, {
   3.778672178188854*^9, 3.778672252996108*^9}, {3.778672292199865*^9, 
   3.778672376068968*^9}, 3.778672662279163*^9, {3.778672904320887*^9, 
   3.778672905651568*^9}, {3.778676222872274*^9, 3.7786762714201746`*^9}, {
   3.7786765814086905`*^9, 3.7786765879048276`*^9}, {3.778676956270547*^9, 
   3.778676961349825*^9}, {3.778677048355032*^9, 3.778677049222378*^9}, {
   3.7786770795731497`*^9, 3.778677121801512*^9}, {3.778677383802591*^9, 
   3.778677393321143*^9}, {3.778746007814085*^9, 3.778746092065407*^9}, {
   3.7787462351261783`*^9, 3.778746413157657*^9}, {3.7787465343983974`*^9, 
   3.778746706713964*^9}, {3.778746789306968*^9, 3.778747026751096*^9}, {
   3.778747109695228*^9, 3.7787471192276955`*^9}, {3.778819070128994*^9, 
   3.778819079099141*^9}, {3.778819140589781*^9, 3.778819212217685*^9}, {
   3.778819245132619*^9, 3.778819287655309*^9}, {3.778820325543166*^9, 
   3.778820369532739*^9}, {3.778820455183401*^9, 3.77882045948694*^9}, {
   3.778820490920768*^9, 3.7788204978541107`*^9}, {3.778820545833721*^9, 
   3.7788205535797234`*^9}, 3.7788206536199474`*^9, {3.77882926198557*^9, 
   3.778829285207944*^9}, {3.778829840610812*^9, 3.778829841172163*^9}, 
   3.778830821240717*^9, {3.7788325155437465`*^9, 3.7788325157342777`*^9}, 
   3.7788331868235126`*^9, {3.77883331895795*^9, 3.778833320497461*^9}, {
   3.778833371264835*^9, 3.77883337689096*^9}, {3.778845296603699*^9, 
   3.778845297400669*^9}, 3.778845332934651*^9, {3.778849128411148*^9, 
   3.7788491473525653`*^9}, 3.778849235932953*^9, {3.778850553791537*^9, 
   3.778850565702729*^9}, {3.779085709697479*^9, 3.779085792657389*^9}, {
   3.779085833384262*^9, 3.779085835581247*^9}, {3.77908590148744*^9, 
   3.77908592082323*^9}, {3.779085974436665*^9, 3.779086075469078*^9}, {
   3.779086184330646*^9, 3.7790861885951834`*^9}, {3.779086226077583*^9, 
   3.7790862531522865`*^9}, {3.779086334414222*^9, 3.7790864275316687`*^9}, {
   3.779087068575389*^9, 3.779087079149132*^9}, 3.779172546789913*^9, {
   3.779172743646825*^9, 3.779172761391208*^9}, {3.77917864668489*^9, 
   3.779178647668437*^9}, {3.779179817734371*^9, 3.779179819174221*^9}, {
   3.779454174597215*^9, 3.779454174834218*^9}, {3.787375914464191*^9, 
   3.787375943355759*^9}, {3.787376463966875*^9, 3.787376476921619*^9}, {
   3.787376583010981*^9, 3.787376584974493*^9}, 3.787376842857317*^9, 
   3.792150159302959*^9, 3.7921503506972*^9, {3.815390827154753*^9, 
   3.815390848041035*^9}, {3.869737877252526*^9, 3.86973788171681*^9}, {
   3.909763128228124*^9, 3.909763129845684*^9}, {3.910551554020546*^9, 
   3.910551560666614*^9}, {3.910552675625155*^9, 3.910552680857227*^9}, {
   3.910701859656233*^9, 3.910701911022991*^9}, {3.9223637385454826`*^9, 
   3.922363770913372*^9}, {3.9224402307859287`*^9, 3.922440235719448*^9}, {
   3.94742237832542*^9, 3.947422378325892*^9}, 3.947422420142078*^9},
 CellLabel->
  "In[111]:=",ExpressionUUID->"5f150785-1bab-4292-92d2-8febf7f7341f"]
}, Open  ]],

Cell[CellGroupData[{

Cell["Autocorrelation function pattern", "Subsubtitle",
 CellChangeTimes->{{3.779087084550037*^9, 
  3.779087112272816*^9}},ExpressionUUID->"87d8a61c-de44-4a59-a125-\
91529f7ee94c"],

Cell[BoxData[
 RowBox[{
  RowBox[{
   RowBox[{"M", "/:", 
    RowBox[{
     RowBox[{"M", "[", 
      RowBox[{"l_", ",", "a_", ",", "H_", ",", "0"}], "]"}], " ", 
     RowBox[{"Conjugate", "[", 
      RowBox[{"M", "[", 
       RowBox[{"k_", ",", "c_", ",", "d_", ",", "\[Tau]"}], "]"}], "]"}]}], ":=", 
    RowBox[{
     FractionBox["1", 
      RowBox[{
       RowBox[{"2", " ", "l"}], "+", "1"}]], 
     RowBox[{"KroneckerDelta", "[", 
      RowBox[{"l", ",", "k"}], "]"}], " ", 
     RowBox[{"KroneckerDelta", "[", 
      RowBox[{"a", ",", "c"}], "]"}], " ", 
     RowBox[{"KroneckerDelta", "[", 
      RowBox[{"H", ",", "d"}], "]"}], " ", 
     RowBox[{"G", "[", "\[Tau]", "]"}]}]}], ";"}], 
  "\[IndentingNewLine]"}]], "Input",
 CellChangeTimes->{{3.778493186940374*^9, 3.778493200244528*^9}, {
   3.778493232315334*^9, 3.778493282966929*^9}, {3.778493681887082*^9, 
   3.778493761542737*^9}, {3.778493849163585*^9, 3.778493866128831*^9}, {
   3.778494449874565*^9, 3.7784944786209016`*^9}, {3.7784951619847193`*^9, 
   3.778495234656006*^9}, {3.778496288881463*^9, 3.77849630326925*^9}, {
   3.7784964407402487`*^9, 3.7784964958843*^9}, {3.778496839876902*^9, 
   3.778496865804614*^9}, {3.778498176902558*^9, 3.77849823125861*^9}, {
   3.778498536334942*^9, 3.778498562350574*^9}, {3.778501198761685*^9, 
   3.778501243424989*^9}, {3.778501278778137*^9, 3.778501359250156*^9}, {
   3.778501645142727*^9, 3.778501648350321*^9}, {3.778501688782658*^9, 
   3.778501707826565*^9}, {3.778501759371358*^9, 3.77850180590713*^9}, {
   3.77850192668595*^9, 3.778501939805911*^9}, {3.778502595717693*^9, 
   3.778502645126233*^9}, {3.778502980213688*^9, 3.778502982581233*^9}, {
   3.778503077330861*^9, 3.778503081970298*^9}, {3.778504155054858*^9, 
   3.778504161741841*^9}, {3.778504767982609*^9, 3.77850477416969*^9}, {
   3.778504973301077*^9, 3.7785049765645695`*^9}, {3.778505017400039*^9, 
   3.7785051117183948`*^9}, {3.778505153079828*^9, 3.7785052030150623`*^9}, {
   3.778505240774926*^9, 3.778505295467955*^9}, {3.778583678115969*^9, 
   3.778583688599744*^9}, {3.778587878990998*^9, 3.778587879358082*^9}, {
   3.778588793892644*^9, 3.778588801571809*^9}, {3.77859077413515*^9, 
   3.778590891382303*^9}, {3.778591135060932*^9, 3.778591152320837*^9}, {
   3.778591331038957*^9, 3.778591416931833*^9}, {3.778591517508407*^9, 
   3.778591555296931*^9}, {3.778591608730002*^9, 3.7785916163030815`*^9}, {
   3.778591875678839*^9, 3.778591876409856*^9}, {3.778592395546844*^9, 
   3.778592528060016*^9}, {3.778592570536356*^9, 3.778592593869767*^9}, {
   3.778593076594289*^9, 3.778593077944926*^9}, {3.77859318171542*^9, 
   3.778593221924634*^9}, {3.778593605920989*^9, 3.778593691053714*^9}, {
   3.778593741797387*^9, 3.778593743762205*^9}, {3.7786550154924626`*^9, 
   3.778655017317336*^9}, {3.778658870019907*^9, 3.778658873868707*^9}, {
   3.778661688802203*^9, 3.778661749504777*^9}, {3.7786617955758405`*^9, 
   3.778661796875284*^9}, {3.778662216127426*^9, 3.778662250788955*^9}, 
   3.778662301090342*^9, {3.778662333509511*^9, 3.778662435838795*^9}, {
   3.778662545498624*^9, 3.778662545966872*^9}, {3.778662579076399*^9, 
   3.778662592933486*^9}, {3.778662641251791*^9, 3.778662664840211*^9}, {
   3.7786627668788548`*^9, 3.778662790536773*^9}, {3.778663738160549*^9, 
   3.7786637935418973`*^9}, {3.778664299548775*^9, 3.778664300320838*^9}, {
   3.7786660934079475`*^9, 3.778666135533117*^9}, 3.7786662995471926`*^9, {
   3.778666444952973*^9, 3.778666530537094*^9}, 3.7786665803177752`*^9, {
   3.778666642518233*^9, 3.778666656104483*^9}, 3.7786667281474886`*^9, {
   3.7786667964822855`*^9, 3.778666833657079*^9}, 3.7786668682937045`*^9, {
   3.778666900979317*^9, 3.778666966323518*^9}, {3.778667054528445*^9, 
   3.7786670585582085`*^9}, {3.7786671660190535`*^9, 
   3.7786671904454746`*^9}, {3.778667503954342*^9, 3.778667518655967*^9}, {
   3.778667595622077*^9, 3.7786676014155483`*^9}, {3.7786676363639584`*^9, 
   3.778667640142053*^9}, {3.778667748641099*^9, 3.778667750634412*^9}, {
   3.778668029430159*^9, 3.7786680319017663`*^9}, {3.778668086777934*^9, 
   3.778668141526149*^9}, {3.778668204251268*^9, 3.7786682116773815`*^9}, {
   3.778668289024791*^9, 3.77866829143322*^9}, {3.778668363328931*^9, 
   3.778668395488962*^9}, 3.778668623789361*^9, {3.77866876049052*^9, 
   3.778668776545314*^9}, {3.778669123437342*^9, 3.7786691364251*^9}, 
   3.778669256352485*^9, 3.778670384372034*^9, {3.7786714174709005`*^9, 
   3.7786714216051955`*^9}, {3.77867146914877*^9, 3.7786714705968485`*^9}, 
   3.778671517092922*^9, {3.778671593318477*^9, 3.778671597101485*^9}, {
   3.778672178188854*^9, 3.778672252996108*^9}, {3.778672292199865*^9, 
   3.778672376068968*^9}, 3.778672662279163*^9, {3.778672904320887*^9, 
   3.778672905651568*^9}, {3.778676222872274*^9, 3.7786762714201746`*^9}, {
   3.7786765814086905`*^9, 3.7786765879048276`*^9}, {3.778676956270547*^9, 
   3.778676961349825*^9}, {3.778677048355032*^9, 3.778677049222378*^9}, {
   3.7786770795731497`*^9, 3.778677121801512*^9}, {3.778677383802591*^9, 
   3.778677393321143*^9}, {3.778746007814085*^9, 3.778746092065407*^9}, {
   3.7787462351261783`*^9, 3.778746413157657*^9}, {3.7787465343983974`*^9, 
   3.778746706713964*^9}, {3.778746789306968*^9, 3.778747026751096*^9}, {
   3.778747109695228*^9, 3.7787471192276955`*^9}, {3.778819070128994*^9, 
   3.778819079099141*^9}, {3.778819140589781*^9, 3.778819212217685*^9}, {
   3.778819245132619*^9, 3.778819287655309*^9}, {3.778820325543166*^9, 
   3.778820369532739*^9}, {3.778820455183401*^9, 3.77882045948694*^9}, {
   3.778820490920768*^9, 3.7788204978541107`*^9}, {3.778820545833721*^9, 
   3.7788205535797234`*^9}, 3.7788206536199474`*^9, {3.77882926198557*^9, 
   3.778829285207944*^9}, {3.778829840610812*^9, 3.778829841172163*^9}, 
   3.778830821240717*^9, {3.7788325155437465`*^9, 3.7788325157342777`*^9}, 
   3.7788331868235126`*^9, {3.77883331895795*^9, 3.778833320497461*^9}, {
   3.778833371264835*^9, 3.77883337689096*^9}, {3.778845296603699*^9, 
   3.778845297400669*^9}, 3.778845332934651*^9, {3.778849128411148*^9, 
   3.7788491473525653`*^9}, 3.778849235932953*^9, {3.778850553791537*^9, 
   3.778850565702729*^9}, {3.779085709697479*^9, 3.779085792657389*^9}, {
   3.779085833384262*^9, 3.779085835581247*^9}, {3.77908590148744*^9, 
   3.77908592082323*^9}, {3.779085974436665*^9, 3.779086075469078*^9}, {
   3.779086184330646*^9, 3.7790861885951834`*^9}, {3.779086226077583*^9, 
   3.7790862531522865`*^9}, {3.779086334414222*^9, 3.7790864275316687`*^9}, {
   3.779087068575389*^9, 3.779087079149132*^9}, {3.7790871171327505`*^9, 
   3.779087119708703*^9}, {3.779087157492006*^9, 3.779087162567973*^9}, 
   3.792150351978242*^9, {3.811486170546267*^9, 3.811486172802252*^9}, {
   3.947422378326376*^9, 3.947422378326665*^9}},
 CellLabel->
  "In[115]:=",ExpressionUUID->"f5840fda-c26e-4bd7-9b5c-4c4073e85da9"]
}, Open  ]],

Cell[CellGroupData[{

Cell["Conjugation of rotation functions", "Subsubtitle",
 CellChangeTimes->{{3.779087167346964*^9, 
  3.7790871838887663`*^9}},ExpressionUUID->"5070a5dd-4979-493b-9b7c-\
43e02f1bcea6"],

Cell[BoxData[{
 RowBox[{
  RowBox[{"ClearAttributes", "[", 
   RowBox[{"Conjugate", ",", "Protected"}], "]"}], 
  ";"}], "\[IndentingNewLine]", 
 RowBox[{
  RowBox[{"\[CapitalPhi]", "/:", 
   RowBox[{"Conjugate", "[", 
    RowBox[{"\[CapitalPhi]", "[", 
     RowBox[{"A_", ",", "m_"}], "]"}], "]"}], ":=", 
   RowBox[{
    SuperscriptBox[
     RowBox[{"(", 
      RowBox[{"-", "1"}], ")"}], "m"], " ", 
    RowBox[{"\[CapitalPhi]", "[", 
     RowBox[{"A", ",", 
      RowBox[{"-", "m"}]}], "]"}]}]}], ";"}], "\[IndentingNewLine]", 
 RowBox[{
  RowBox[{
   RowBox[{"Conjugate", "[", 
    RowBox[{"A_", " ", "H__"}], "]"}], ":=", 
   RowBox[{
    RowBox[{"Conjugate", "[", "A", "]"}], " ", 
    RowBox[{"Conjugate", "[", 
     RowBox[{"Times", "[", "H", "]"}], "]"}]}]}], 
  ";"}], "\[IndentingNewLine]", 
 RowBox[{
  RowBox[{
   RowBox[{"Conjugate", "[", 
    RowBox[{"A_", "+", "H__"}], "]"}], ":=", 
   RowBox[{
    RowBox[{"Conjugate", "[", "A", "]"}], "+", 
    RowBox[{"Conjugate", "[", 
     RowBox[{"Plus", "[", "H", "]"}], "]"}]}]}], ";"}], "\[IndentingNewLine]", 
 RowBox[{
  RowBox[{"Conjugate", "[", "A_", "]"}], ":=", 
  RowBox[{"A", "/;", 
   RowBox[{
   "A", "\[Element]", "Parameters"}]}]}], "\[IndentingNewLine]"}], "Input",
 CellChangeTimes->{{3.778493186940374*^9, 3.778493200244528*^9}, {
   3.778493232315334*^9, 3.778493282966929*^9}, {3.778493681887082*^9, 
   3.778493761542737*^9}, {3.778493849163585*^9, 3.778493866128831*^9}, {
   3.778494449874565*^9, 3.7784944786209016`*^9}, {3.7784951619847193`*^9, 
   3.778495234656006*^9}, {3.778496288881463*^9, 3.77849630326925*^9}, {
   3.7784964407402487`*^9, 3.7784964958843*^9}, {3.778496839876902*^9, 
   3.778496865804614*^9}, {3.778498176902558*^9, 3.77849823125861*^9}, {
   3.778498536334942*^9, 3.778498562350574*^9}, {3.778501198761685*^9, 
   3.778501243424989*^9}, {3.778501278778137*^9, 3.778501359250156*^9}, {
   3.778501645142727*^9, 3.778501648350321*^9}, {3.778501688782658*^9, 
   3.778501707826565*^9}, {3.778501759371358*^9, 3.77850180590713*^9}, {
   3.77850192668595*^9, 3.778501939805911*^9}, {3.778502595717693*^9, 
   3.778502645126233*^9}, {3.778502980213688*^9, 3.778502982581233*^9}, {
   3.778503077330861*^9, 3.778503081970298*^9}, {3.778504155054858*^9, 
   3.778504161741841*^9}, {3.778504767982609*^9, 3.77850477416969*^9}, {
   3.778504973301077*^9, 3.7785049765645695`*^9}, {3.778505017400039*^9, 
   3.7785051117183948`*^9}, {3.778505153079828*^9, 3.7785052030150623`*^9}, {
   3.778505240774926*^9, 3.778505295467955*^9}, {3.778583678115969*^9, 
   3.778583688599744*^9}, {3.778587878990998*^9, 3.778587879358082*^9}, {
   3.778588793892644*^9, 3.778588801571809*^9}, {3.77859077413515*^9, 
   3.778590891382303*^9}, {3.778591135060932*^9, 3.778591152320837*^9}, {
   3.778591331038957*^9, 3.778591416931833*^9}, {3.778591517508407*^9, 
   3.778591555296931*^9}, {3.778591608730002*^9, 3.7785916163030815`*^9}, {
   3.778591875678839*^9, 3.778591876409856*^9}, {3.778592395546844*^9, 
   3.778592528060016*^9}, {3.778592570536356*^9, 3.778592593869767*^9}, {
   3.778593076594289*^9, 3.778593077944926*^9}, {3.77859318171542*^9, 
   3.778593221924634*^9}, {3.778593605920989*^9, 3.778593691053714*^9}, {
   3.778593741797387*^9, 3.778593743762205*^9}, {3.7786550154924626`*^9, 
   3.778655017317336*^9}, {3.778658870019907*^9, 3.778658873868707*^9}, {
   3.778661688802203*^9, 3.778661749504777*^9}, {3.7786617955758405`*^9, 
   3.778661796875284*^9}, {3.778662216127426*^9, 3.778662250788955*^9}, 
   3.778662301090342*^9, {3.778662333509511*^9, 3.778662435838795*^9}, {
   3.778662545498624*^9, 3.778662545966872*^9}, {3.778662579076399*^9, 
   3.778662592933486*^9}, {3.778662641251791*^9, 3.778662664840211*^9}, {
   3.7786627668788548`*^9, 3.778662790536773*^9}, {3.778663738160549*^9, 
   3.7786637935418973`*^9}, {3.778664299548775*^9, 3.778664300320838*^9}, {
   3.7786660934079475`*^9, 3.778666135533117*^9}, 3.7786662995471926`*^9, {
   3.778666444952973*^9, 3.778666530537094*^9}, 3.7786665803177752`*^9, {
   3.778666642518233*^9, 3.778666656104483*^9}, 3.7786667281474886`*^9, {
   3.7786667964822855`*^9, 3.778666833657079*^9}, 3.7786668682937045`*^9, {
   3.778666900979317*^9, 3.778666966323518*^9}, {3.778667054528445*^9, 
   3.7786670585582085`*^9}, {3.7786671660190535`*^9, 
   3.7786671904454746`*^9}, {3.778667503954342*^9, 3.778667518655967*^9}, {
   3.778667595622077*^9, 3.7786676014155483`*^9}, {3.7786676363639584`*^9, 
   3.778667640142053*^9}, {3.778667748641099*^9, 3.778667750634412*^9}, {
   3.778668029430159*^9, 3.7786680319017663`*^9}, {3.778668086777934*^9, 
   3.778668141526149*^9}, {3.778668204251268*^9, 3.7786682116773815`*^9}, {
   3.778668289024791*^9, 3.77866829143322*^9}, {3.778668363328931*^9, 
   3.778668395488962*^9}, 3.778668623789361*^9, {3.77866876049052*^9, 
   3.778668776545314*^9}, {3.778669123437342*^9, 3.7786691364251*^9}, 
   3.778669256352485*^9, 3.778670384372034*^9, {3.7786714174709005`*^9, 
   3.7786714216051955`*^9}, {3.77867146914877*^9, 3.7786714705968485`*^9}, 
   3.778671517092922*^9, {3.778671593318477*^9, 3.778671597101485*^9}, {
   3.778672178188854*^9, 3.778672252996108*^9}, {3.778672292199865*^9, 
   3.778672376068968*^9}, 3.778672662279163*^9, {3.778672904320887*^9, 
   3.778672905651568*^9}, {3.778676222872274*^9, 3.7786762714201746`*^9}, {
   3.7786765814086905`*^9, 3.7786765879048276`*^9}, {3.778676956270547*^9, 
   3.778676961349825*^9}, {3.778677048355032*^9, 3.778677049222378*^9}, {
   3.7786770795731497`*^9, 3.778677121801512*^9}, {3.778677383802591*^9, 
   3.778677393321143*^9}, {3.778746007814085*^9, 3.778746092065407*^9}, {
   3.7787462351261783`*^9, 3.778746413157657*^9}, {3.7787465343983974`*^9, 
   3.778746706713964*^9}, {3.778746789306968*^9, 3.778747026751096*^9}, {
   3.778747109695228*^9, 3.7787471192276955`*^9}, {3.778819070128994*^9, 
   3.778819079099141*^9}, {3.778819140589781*^9, 3.778819212217685*^9}, {
   3.778819245132619*^9, 3.778819287655309*^9}, {3.778820325543166*^9, 
   3.778820369532739*^9}, {3.778820455183401*^9, 3.77882045948694*^9}, {
   3.778820490920768*^9, 3.7788204978541107`*^9}, {3.778820545833721*^9, 
   3.7788205535797234`*^9}, 3.7788206536199474`*^9, {3.77882926198557*^9, 
   3.778829285207944*^9}, {3.778829840610812*^9, 3.778829841172163*^9}, 
   3.778830821240717*^9, {3.7788325155437465`*^9, 3.7788325157342777`*^9}, 
   3.7788331868235126`*^9, {3.77883331895795*^9, 3.778833320497461*^9}, {
   3.778833371264835*^9, 3.77883337689096*^9}, {3.778845296603699*^9, 
   3.778845297400669*^9}, 3.778845332934651*^9, {3.778849128411148*^9, 
   3.7788491473525653`*^9}, 3.778849235932953*^9, {3.778850553791537*^9, 
   3.778850565702729*^9}, {3.779085709697479*^9, 3.779085792657389*^9}, {
   3.779085833384262*^9, 3.779085835581247*^9}, {3.77908590148744*^9, 
   3.77908592082323*^9}, {3.779085974436665*^9, 3.779086075469078*^9}, {
   3.779086184330646*^9, 3.7790861885951834`*^9}, {3.779086226077583*^9, 
   3.7790862531522865`*^9}, {3.779086334414222*^9, 3.7790864275316687`*^9}, {
   3.779087068575389*^9, 3.779087079149132*^9}, {3.7790871171327505`*^9, 
   3.779087119708703*^9}, {3.779087157492006*^9, 3.7790871813467474`*^9}, 
   3.7790874707108583`*^9, 3.7921503535771713`*^9, {3.9474223783270607`*^9, 
   3.947422378328148*^9}, {3.947422431612158*^9, 3.9474224336477118`*^9}},
 CellLabel->
  "In[116]:=",ExpressionUUID->"74923bd6-0d9f-4242-a026-847e442f7683"]
}, Open  ]],

Cell[CellGroupData[{

Cell["HRW integrator patterns", "Subsubtitle",
 CellChangeTimes->{{3.779087473487829*^9, 3.779087484367715*^9}, 
   3.947422378330853*^9},ExpressionUUID->"2c272d41-e60b-45fe-ba60-\
39cf18cddb97"],

Cell[BoxData[{
 RowBox[{
  RowBox[{
   RowBox[{"BRWIntegrate", "[", 
    RowBox[{"A_", "+", "H_"}], "]"}], ":=", 
   RowBox[{
    RowBox[{"BRWIntegrate", "[", "A", "]"}], "+", 
    RowBox[{"BRWIntegrate", "[", "H", "]"}]}]}], ";"}], "\[IndentingNewLine]", 
 RowBox[{
  RowBox[{"BRWIntegrate", "[", 
   RowBox[{"A_", " ", "H_"}], "]"}], ":=", 
  RowBox[{
   RowBox[{"A", " ", 
    RowBox[{"BRWIntegrate", "[", "H", "]"}]}], "/;", 
   RowBox[{"FreeQ", "[", 
    RowBox[{"A", ",", "\[Tau]"}], "]"}]}]}], "\[IndentingNewLine]", 
 RowBox[{
  RowBox[{
   RowBox[{"BRWIntegrate", "[", 
    RowBox[{
     SuperscriptBox["\[ExponentialE]", "A_"], " ", 
     RowBox[{"G", "[", "\[Tau]", "]"}]}], "]"}], ":=", 
   RowBox[{"J", "[", 
    RowBox[{"Expand", "[", 
     RowBox[{"Simplify", "[", 
      RowBox[{"A", "/", 
       RowBox[{"(", 
        RowBox[{"\[ImaginaryI]", " ", "\[Tau]"}], ")"}]}], "]"}], "]"}], 
    "]"}]}], ";"}], "\[IndentingNewLine]", 
 RowBox[{
  RowBox[{
   RowBox[{"BRWIntegrate", "[", 
    RowBox[{"G", "[", "\[Tau]", "]"}], "]"}], ":=", 
   RowBox[{"J", "[", "0", "]"}]}], ";"}], "\[IndentingNewLine]", 
 RowBox[{
  RowBox[{
   RowBox[{"BRWIntegrate", "[", "0", "]"}], ":=", "0"}], 
  ";"}], "\[IndentingNewLine]"}], "Input",
 CellChangeTimes->{{3.778493186940374*^9, 3.778493200244528*^9}, {
   3.778493232315334*^9, 3.778493282966929*^9}, {3.778493681887082*^9, 
   3.778493761542737*^9}, {3.778493849163585*^9, 3.778493866128831*^9}, {
   3.778494449874565*^9, 3.7784944786209016`*^9}, {3.7784951619847193`*^9, 
   3.778495234656006*^9}, {3.778496288881463*^9, 3.77849630326925*^9}, {
   3.7784964407402487`*^9, 3.7784964958843*^9}, {3.778496839876902*^9, 
   3.778496865804614*^9}, {3.778498176902558*^9, 3.77849823125861*^9}, {
   3.778498536334942*^9, 3.778498562350574*^9}, {3.778501198761685*^9, 
   3.778501243424989*^9}, {3.778501278778137*^9, 3.778501359250156*^9}, {
   3.778501645142727*^9, 3.778501648350321*^9}, {3.778501688782658*^9, 
   3.778501707826565*^9}, {3.778501759371358*^9, 3.77850180590713*^9}, {
   3.77850192668595*^9, 3.778501939805911*^9}, {3.778502595717693*^9, 
   3.778502645126233*^9}, {3.778502980213688*^9, 3.778502982581233*^9}, {
   3.778503077330861*^9, 3.778503081970298*^9}, {3.778504155054858*^9, 
   3.778504161741841*^9}, {3.778504767982609*^9, 3.77850477416969*^9}, {
   3.778504973301077*^9, 3.7785049765645695`*^9}, {3.778505017400039*^9, 
   3.7785051117183948`*^9}, {3.778505153079828*^9, 3.7785052030150623`*^9}, {
   3.778505240774926*^9, 3.778505295467955*^9}, {3.778583678115969*^9, 
   3.778583688599744*^9}, {3.778587878990998*^9, 3.778587879358082*^9}, {
   3.778588793892644*^9, 3.778588801571809*^9}, {3.77859077413515*^9, 
   3.778590891382303*^9}, {3.778591135060932*^9, 3.778591152320837*^9}, {
   3.778591331038957*^9, 3.778591416931833*^9}, {3.778591517508407*^9, 
   3.778591555296931*^9}, {3.778591608730002*^9, 3.7785916163030815`*^9}, {
   3.778591875678839*^9, 3.778591876409856*^9}, {3.778592395546844*^9, 
   3.778592528060016*^9}, {3.778592570536356*^9, 3.778592593869767*^9}, {
   3.778593076594289*^9, 3.778593077944926*^9}, {3.77859318171542*^9, 
   3.778593221924634*^9}, {3.778593605920989*^9, 3.778593691053714*^9}, {
   3.778593741797387*^9, 3.778593743762205*^9}, {3.7786550154924626`*^9, 
   3.778655017317336*^9}, {3.778658870019907*^9, 3.778658873868707*^9}, {
   3.778661688802203*^9, 3.778661749504777*^9}, {3.7786617955758405`*^9, 
   3.778661796875284*^9}, {3.778662216127426*^9, 3.778662250788955*^9}, 
   3.778662301090342*^9, {3.778662333509511*^9, 3.778662435838795*^9}, {
   3.778662545498624*^9, 3.778662545966872*^9}, {3.778662579076399*^9, 
   3.778662592933486*^9}, {3.778662641251791*^9, 3.778662664840211*^9}, {
   3.7786627668788548`*^9, 3.778662790536773*^9}, {3.778663738160549*^9, 
   3.7786637935418973`*^9}, {3.778664299548775*^9, 3.778664300320838*^9}, {
   3.7786660934079475`*^9, 3.778666135533117*^9}, 3.7786662995471926`*^9, {
   3.778666444952973*^9, 3.778666530537094*^9}, 3.7786665803177752`*^9, {
   3.778666642518233*^9, 3.778666656104483*^9}, 3.7786667281474886`*^9, {
   3.7786667964822855`*^9, 3.778666833657079*^9}, 3.7786668682937045`*^9, {
   3.778666900979317*^9, 3.778666966323518*^9}, {3.778667054528445*^9, 
   3.7786670585582085`*^9}, {3.7786671660190535`*^9, 
   3.7786671904454746`*^9}, {3.778667503954342*^9, 3.778667518655967*^9}, {
   3.778667595622077*^9, 3.7786676014155483`*^9}, {3.7786676363639584`*^9, 
   3.778667640142053*^9}, {3.778667748641099*^9, 3.778667750634412*^9}, {
   3.778668029430159*^9, 3.7786680319017663`*^9}, {3.778668086777934*^9, 
   3.778668141526149*^9}, {3.778668204251268*^9, 3.7786682116773815`*^9}, {
   3.778668289024791*^9, 3.77866829143322*^9}, {3.778668363328931*^9, 
   3.778668395488962*^9}, 3.778668623789361*^9, {3.77866876049052*^9, 
   3.778668776545314*^9}, {3.778669123437342*^9, 3.7786691364251*^9}, 
   3.778669256352485*^9, 3.778670384372034*^9, {3.7786714174709005`*^9, 
   3.7786714216051955`*^9}, {3.77867146914877*^9, 3.7786714705968485`*^9}, 
   3.778671517092922*^9, {3.778671593318477*^9, 3.778671597101485*^9}, {
   3.778672178188854*^9, 3.778672252996108*^9}, {3.778672292199865*^9, 
   3.778672376068968*^9}, 3.778672662279163*^9, {3.778672904320887*^9, 
   3.778672905651568*^9}, {3.778676222872274*^9, 3.7786762714201746`*^9}, {
   3.7786765814086905`*^9, 3.7786765879048276`*^9}, {3.778676956270547*^9, 
   3.778676961349825*^9}, {3.778677048355032*^9, 3.778677049222378*^9}, {
   3.7786770795731497`*^9, 3.778677121801512*^9}, {3.778677383802591*^9, 
   3.778677393321143*^9}, {3.778746007814085*^9, 3.778746092065407*^9}, {
   3.7787462351261783`*^9, 3.778746413157657*^9}, {3.7787465343983974`*^9, 
   3.778746706713964*^9}, {3.778746789306968*^9, 3.778747026751096*^9}, {
   3.778747109695228*^9, 3.7787471192276955`*^9}, {3.778819070128994*^9, 
   3.778819079099141*^9}, {3.778819140589781*^9, 3.778819212217685*^9}, {
   3.778819245132619*^9, 3.778819287655309*^9}, {3.778820325543166*^9, 
   3.778820369532739*^9}, {3.778820455183401*^9, 3.77882045948694*^9}, {
   3.778820490920768*^9, 3.7788204978541107`*^9}, {3.778820545833721*^9, 
   3.7788205535797234`*^9}, 3.7788206536199474`*^9, {3.77882926198557*^9, 
   3.778829285207944*^9}, {3.778829840610812*^9, 3.778829841172163*^9}, 
   3.778830821240717*^9, {3.7788325155437465`*^9, 3.7788325157342777`*^9}, 
   3.7788331868235126`*^9, {3.77883331895795*^9, 3.778833320497461*^9}, {
   3.778833371264835*^9, 3.77883337689096*^9}, {3.778845296603699*^9, 
   3.778845297400669*^9}, 3.778845332934651*^9, {3.778849128411148*^9, 
   3.7788491473525653`*^9}, 3.778849235932953*^9, {3.778850553791537*^9, 
   3.778850565702729*^9}, {3.779085709697479*^9, 3.779085792657389*^9}, {
   3.779085833384262*^9, 3.779085835581247*^9}, {3.77908590148744*^9, 
   3.77908592082323*^9}, {3.779085974436665*^9, 3.779086075469078*^9}, {
   3.779086184330646*^9, 3.7790861885951834`*^9}, {3.779086226077583*^9, 
   3.7790862531522865`*^9}, {3.779086334414222*^9, 3.7790864275316687`*^9}, {
   3.779087068575389*^9, 3.779087079149132*^9}, {3.7790871171327505`*^9, 
   3.779087119708703*^9}, {3.779087157492006*^9, 3.7790871813467474`*^9}, {
   3.7790874707108583`*^9, 3.779087488039331*^9}, {3.779087521839546*^9, 
   3.779087555107859*^9}, 3.7921503547811694`*^9, {3.81148617794522*^9, 
   3.811486186614144*^9}, 3.811487715985334*^9, 3.815390346189944*^9, {
   3.81539140822373*^9, 3.815391408559729*^9}, {3.922467239861852*^9, 
   3.92246724252137*^9}, {3.9224673166059704`*^9, 3.9224673168929253`*^9}, {
   3.947422378331954*^9, 3.947422378335031*^9}, {3.947422443644367*^9, 
   3.947422446892447*^9}},
 CellLabel->
  "In[121]:=",ExpressionUUID->"8fa20830-f80c-4040-8124-f59323ed619d"]
}, Open  ]],

Cell[CellGroupData[{

Cell["Static and dynamic Hamiltonians", "Subsubtitle",
 CellChangeTimes->{{3.779087562184275*^9, 3.779087574855083*^9}, 
   3.7921500112578607`*^9, 
   3.792150645047282*^9},ExpressionUUID->"bfbd4f65-b633-434e-a61b-\
518fda52175c"],

Cell[BoxData[{
 RowBox[{
  RowBox[{"Hst", "=", 
   RowBox[{
    RowBox[{
     RowBox[{"\[Omega]H", "*", "Hz"}], "+", 
     RowBox[{"\[Omega]F", "*", 
      RowBox[{"Sum", "[", 
       RowBox[{
        RowBox[{"Fz", "[", "n", "]"}], ",", 
        RowBox[{"{", 
         RowBox[{"n", ",", "1", ",", "4"}], "}"}]}], "]"}]}]}], "//", 
    "Simplify"}]}], ";"}], "\[IndentingNewLine]", 
 RowBox[{
  RowBox[{
   RowBox[{"Hdn", "[", "t_", "]"}], ":=", 
   RowBox[{
    UnderoverscriptBox["\[Sum]", 
     RowBox[{"k", "=", 
      RowBox[{"-", "2"}]}], "2"], 
    RowBox[{
     UnderoverscriptBox["\[Sum]", 
      RowBox[{"m", "=", 
       RowBox[{"-", "2"}]}], "2"], 
     RowBox[{"(", 
      RowBox[{
       RowBox[{"M", "[", 
        RowBox[{"2", ",", "k", ",", "m", ",", "t"}], "]"}], " ", 
       RowBox[{"(", 
        RowBox[{
         RowBox[{"Sum", "[", 
          RowBox[{
           RowBox[{
            RowBox[{
             RowBox[{"TDD", "[", 
              RowBox[{"n", ",", "2", ",", "k"}], "]"}], " ", 
             RowBox[{"\[CapitalPhi]", "[", 
              RowBox[{
               RowBox[{"\"\<DD\>\"", "<>", 
                RowBox[{"ToString", "[", "n", "]"}]}], ",", "m"}], "]"}]}], 
            "+", 
            RowBox[{
             RowBox[{"TZF", "[", 
              RowBox[{"n", ",", "2", ",", "k"}], "]"}], " ", 
             RowBox[{"\[CapitalPhi]", "[", 
              RowBox[{
               RowBox[{"\"\<CSA\>\"", "<>", 
                RowBox[{"ToString", "[", "n", "]"}], "<>", "\"\<F\>\""}], ",",
                "m"}], "]"}]}]}], ",", 
           RowBox[{"{", 
            RowBox[{"n", ",", "1", ",", "4"}], "}"}]}], "]"}], "+", 
         RowBox[{"Sum", "[", 
          RowBox[{
           RowBox[{
            RowBox[{"TDDFF", "[", 
             RowBox[{"n", ",", "p", ",", "2", ",", "k"}], "]"}], " ", 
            RowBox[{"\[CapitalPhi]", "[", 
             RowBox[{
              RowBox[{"\"\<DDFF\>\"", "<>", 
               RowBox[{"ToString", "[", "n", "]"}], "<>", 
               RowBox[{"ToString", "[", "p", "]"}]}], ",", "m"}], "]"}]}], 
           ",", 
           RowBox[{"{", 
            RowBox[{"n", ",", "1", ",", "3"}], "}"}], ",", 
           RowBox[{"{", 
            RowBox[{"p", ",", 
             RowBox[{"n", "+", "1"}], ",", "4"}], "}"}]}], "]"}], "+", 
         RowBox[{
          RowBox[{"TZH", "[", 
           RowBox[{"2", ",", "k"}], "]"}], " ", 
          RowBox[{"\[CapitalPhi]", "[", 
           RowBox[{"\"\<CSAH\>\"", ",", "m"}], "]"}]}]}], ")"}]}], 
      ")"}]}]}]}], ";"}], "\[IndentingNewLine]"}], "Input",
 CellChangeTimes->{{3.788863073123749*^9, 3.788863116432427*^9}, {
   3.788864035656456*^9, 3.788864040129562*^9}, {3.788864336864465*^9, 
   3.788864415522579*^9}, {3.788864451836128*^9, 3.788864532075651*^9}, {
   3.788864566241468*^9, 3.788864566808787*^9}, {3.788864647406799*^9, 
   3.788864666966474*^9}, {3.788864714536498*^9, 3.788864803140671*^9}, {
   3.788864857223143*^9, 3.788864880963395*^9}, {3.788864943213752*^9, 
   3.788864988856761*^9}, {3.788865042438156*^9, 3.7888650645036936`*^9}, {
   3.788865098454067*^9, 3.7888651210276823`*^9}, 3.7888684825661926`*^9, {
   3.7888686693505306`*^9, 3.788868685519705*^9}, 3.7888700819068413`*^9, {
   3.788937341958473*^9, 3.788937432446973*^9}, {3.788952228005244*^9, 
   3.78895224419959*^9}, {3.788952534070696*^9, 3.7889525497702894`*^9}, {
   3.788953176825365*^9, 3.788953194626086*^9}, {3.7889564345606165`*^9, 
   3.7889564359007564`*^9}, 3.789036675993577*^9, 3.78903675137117*^9, {
   3.789121616524575*^9, 3.7891216333062253`*^9}, {3.790929243521829*^9, 
   3.79092925484024*^9}, {3.790929294797425*^9, 3.790929296671126*^9}, {
   3.79092936330519*^9, 3.79092937095214*^9}, {3.790929403262045*^9, 
   3.790929404768473*^9}, {3.7909294473138485`*^9, 3.790929466840231*^9}, 
   3.790929565882726*^9, 3.790929615749359*^9, {3.790929867929399*^9, 
   3.790929873079571*^9}, {3.7909299189381847`*^9, 3.790929942272879*^9}, {
   3.7909505516449056`*^9, 3.790950585242932*^9}, {3.7909526098221807`*^9, 
   3.790952724503683*^9}, {3.790952764877571*^9, 3.790952767110235*^9}, {
   3.7909528722331667`*^9, 3.790952943539759*^9}, {3.790952998031452*^9, 
   3.7909529988341866`*^9}, {3.7909536453246875`*^9, 3.790953646480084*^9}, {
   3.790953792692049*^9, 3.7909537941794996`*^9}, 3.790953840743582*^9, {
   3.7909538953646917`*^9, 3.790953897092772*^9}, {3.791008453203625*^9, 
   3.791008458475429*^9}, {3.7910085536072273`*^9, 3.791008613069598*^9}, {
   3.7910086669253674`*^9, 3.791008693629643*^9}, {3.791008726237878*^9, 
   3.7910087699340143`*^9}, {3.791008848743249*^9, 3.791008850252238*^9}, {
   3.791008886759433*^9, 3.7910088923908725`*^9}, {3.7910090826466465`*^9, 
   3.791009132663035*^9}, {3.791009169839059*^9, 3.791009196451678*^9}, {
   3.7910092636522636`*^9, 3.791009282476487*^9}, {3.791009929515688*^9, 
   3.791009929935141*^9}, {3.7910141822939215`*^9, 3.791014366063169*^9}, {
   3.791014407729928*^9, 3.7910144083983955`*^9}, {3.791014543827728*^9, 
   3.791014544350909*^9}, {3.791014687202128*^9, 3.791014688036384*^9}, 
   3.791024510763582*^9, {3.791024562393694*^9, 3.791024566407959*^9}, 
   3.791029912715634*^9, 3.791030007546934*^9, {3.791033760131468*^9, 
   3.7910337630141044`*^9}, {3.7910338386677694`*^9, 3.791033841615429*^9}, {
   3.791034614047341*^9, 3.7910346159631653`*^9}, {3.791034648605672*^9, 
   3.791034721216109*^9}, 3.791127325800666*^9, 3.791127554968533*^9, {
   3.7912045160692835`*^9, 3.791204571271912*^9}, {3.7912046426252875`*^9, 
   3.7912046450764856`*^9}, {3.791204690893341*^9, 3.7912046950572195`*^9}, {
   3.791204953247387*^9, 3.791204984124228*^9}, {3.7912050417089396`*^9, 
   3.7912050442122235`*^9}, {3.791205186450119*^9, 3.7912052283735704`*^9}, {
   3.791205329012619*^9, 3.791205334780232*^9}, {3.791205858277201*^9, 
   3.791205865568997*^9}, {3.791207449085091*^9, 3.7912074500008726`*^9}, {
   3.791208804448024*^9, 3.791208829829053*^9}, {3.791217432198993*^9, 
   3.791217502180581*^9}, {3.791217622968768*^9, 3.791217623296922*^9}, {
   3.7912177762351694`*^9, 3.791217777485547*^9}, {3.791218034328746*^9, 
   3.791218050613709*^9}, {3.791218150276041*^9, 3.791218150948431*^9}, {
   3.791532492041309*^9, 3.791532533316707*^9}, {3.791542747840947*^9, 
   3.791542747901109*^9}, {3.792148171355233*^9, 3.792148171902203*^9}, {
   3.7921482303878565`*^9, 3.79214823560779*^9}, {3.792148288719247*^9, 
   3.792148316502248*^9}, {3.792148471145771*^9, 3.7921484765125017`*^9}, {
   3.792148549398137*^9, 3.79214856229698*^9}, {3.792150022524833*^9, 
   3.7921500229008183`*^9}, 3.7921506493468757`*^9, {3.815390335915495*^9, 
   3.815390346191942*^9}, {3.8153912658450546`*^9, 3.815391299367033*^9}, {
   3.9097631016768413`*^9, 3.909763109348685*^9}, 3.909763163453054*^9, {
   3.9105513099751377`*^9, 3.9105513322133274`*^9}, {3.910551792379165*^9, 
   3.910551797145382*^9}, {3.910552687728846*^9, 3.910552692865109*^9}, {
   3.910554249243821*^9, 3.910554261596967*^9}, {3.9105542978942833`*^9, 
   3.9105542981287565`*^9}, {3.9107018720406084`*^9, 3.9107019055109606`*^9}, 
   3.9108796353079348`*^9, {3.91088004363842*^9, 3.91088004370649*^9}, {
   3.922363787087836*^9, 3.922363930977968*^9}, {3.922364362683409*^9, 
   3.922364364841324*^9}, {3.922364476089264*^9, 3.922364476844045*^9}, {
   3.922364507867344*^9, 3.9223646087586994`*^9}, {3.922393737351842*^9, 
   3.922393741404454*^9}, 3.922448649511942*^9, {3.947422378335747*^9, 
   3.947422378337199*^9}, {3.9474224537162027`*^9, 3.947422453836647*^9}},
 CellLabel->
  "In[126]:=",ExpressionUUID->"98e076bc-3a9f-4264-b655-dff2ed51e970"]
}, Open  ]],

Cell[CellGroupData[{

Cell["\<\
Redfield theory patterns (negative definite relaxation superoperator)\
\>", "Subsubtitle",
 CellChangeTimes->{{3.779087676652879*^9, 3.7790876870099382`*^9}, {
  3.815392143846449*^9, 
  3.815392151872367*^9}},ExpressionUUID->"479942d9-0387-4792-a978-\
5b8027669e08"],

Cell[BoxData[{
 RowBox[{
  RowBox[{
   RowBox[{"Dcomm", "[", "A_", "]"}], ":=", 
   RowBox[{"-", 
    RowBox[{"Comm", "[", 
     RowBox[{
      RowBox[{"Hdn", "[", "0", "]"}], ",", 
      RowBox[{"Comm", "[", 
       RowBox[{
        RowBox[{"ConjugateTranspose", "[", 
         RowBox[{
          RowBox[{"MatrixExp", "[", 
           RowBox[{"\[ImaginaryI]", " ", "Hst", " ", "\[Tau]"}], "]"}], ".", 
          RowBox[{"Hdn", "[", "\[Tau]", "]"}], ".", 
          RowBox[{"MatrixExp", "[", 
           RowBox[{
            RowBox[{"-", "\[ImaginaryI]"}], " ", "Hst", " ", "\[Tau]"}], 
           "]"}]}], "]"}], ",", "A"}], "]"}]}], "]"}]}]}], 
  ";"}], "\[IndentingNewLine]", 
 RowBox[{
  RowBox[{
   RowBox[{"Rate", "[", 
    RowBox[{"A_", ",", "H_"}], "]"}], ":=", 
   RowBox[{
    RowBox[{
     RowBox[{
      RowBox[{
       FractionBox[
        RowBox[{"Scal", "[", 
         RowBox[{"A", ",", 
          RowBox[{"Dcomm", "[", "H", "]"}]}], "]"}], 
        SqrtBox[
         RowBox[{
          RowBox[{"Scal", "[", 
           RowBox[{"H", ",", "H"}], "]"}], " ", 
          RowBox[{"Scal", "[", 
           RowBox[{"A", ",", "A"}], "]"}]}]]], "//", "TrigToExp"}], "//", 
      "ExpandAll"}], "//", "BRWIntegrate"}], "//", "Simplify"}]}], 
  ";"}]}], "Input",
 CellChangeTimes->{{3.778493186940374*^9, 3.778493200244528*^9}, {
   3.778493232315334*^9, 3.778493282966929*^9}, {3.778493681887082*^9, 
   3.778493761542737*^9}, {3.778493849163585*^9, 3.778493866128831*^9}, {
   3.778494449874565*^9, 3.7784944786209016`*^9}, {3.7784951619847193`*^9, 
   3.778495234656006*^9}, {3.778496288881463*^9, 3.77849630326925*^9}, {
   3.7784964407402487`*^9, 3.7784964958843*^9}, {3.778496839876902*^9, 
   3.778496865804614*^9}, {3.778498176902558*^9, 3.77849823125861*^9}, {
   3.778498536334942*^9, 3.778498562350574*^9}, {3.778501198761685*^9, 
   3.778501243424989*^9}, {3.778501278778137*^9, 3.778501359250156*^9}, {
   3.778501645142727*^9, 3.778501648350321*^9}, {3.778501688782658*^9, 
   3.778501707826565*^9}, {3.778501759371358*^9, 3.77850180590713*^9}, {
   3.77850192668595*^9, 3.778501939805911*^9}, {3.778502595717693*^9, 
   3.778502645126233*^9}, {3.778502980213688*^9, 3.778502982581233*^9}, {
   3.778503077330861*^9, 3.778503081970298*^9}, {3.778504155054858*^9, 
   3.778504161741841*^9}, {3.778504767982609*^9, 3.77850477416969*^9}, {
   3.778504973301077*^9, 3.7785049765645695`*^9}, {3.778505017400039*^9, 
   3.7785051117183948`*^9}, {3.778505153079828*^9, 3.7785052030150623`*^9}, {
   3.778505240774926*^9, 3.778505295467955*^9}, {3.778583678115969*^9, 
   3.778583688599744*^9}, {3.778587878990998*^9, 3.778587879358082*^9}, {
   3.778588793892644*^9, 3.778588801571809*^9}, {3.77859077413515*^9, 
   3.778590891382303*^9}, {3.778591135060932*^9, 3.778591152320837*^9}, {
   3.778591331038957*^9, 3.778591416931833*^9}, {3.778591517508407*^9, 
   3.778591555296931*^9}, {3.778591608730002*^9, 3.7785916163030815`*^9}, {
   3.778591875678839*^9, 3.778591876409856*^9}, {3.778592395546844*^9, 
   3.778592528060016*^9}, {3.778592570536356*^9, 3.778592593869767*^9}, {
   3.778593076594289*^9, 3.778593077944926*^9}, {3.77859318171542*^9, 
   3.778593221924634*^9}, {3.778593605920989*^9, 3.778593691053714*^9}, {
   3.778593741797387*^9, 3.778593743762205*^9}, {3.7786550154924626`*^9, 
   3.778655017317336*^9}, {3.778658870019907*^9, 3.778658873868707*^9}, {
   3.778661688802203*^9, 3.778661749504777*^9}, {3.7786617955758405`*^9, 
   3.778661796875284*^9}, {3.778662216127426*^9, 3.778662250788955*^9}, 
   3.778662301090342*^9, {3.778662333509511*^9, 3.778662435838795*^9}, {
   3.778662545498624*^9, 3.778662545966872*^9}, {3.778662579076399*^9, 
   3.778662592933486*^9}, {3.778662641251791*^9, 3.778662664840211*^9}, {
   3.7786627668788548`*^9, 3.778662790536773*^9}, {3.778663738160549*^9, 
   3.7786637935418973`*^9}, {3.778664299548775*^9, 3.778664300320838*^9}, {
   3.7786660934079475`*^9, 3.778666135533117*^9}, 3.7786662995471926`*^9, {
   3.778666444952973*^9, 3.778666530537094*^9}, 3.7786665803177752`*^9, {
   3.778666642518233*^9, 3.778666656104483*^9}, 3.7786667281474886`*^9, {
   3.7786667964822855`*^9, 3.778666833657079*^9}, 3.7786668682937045`*^9, {
   3.778666900979317*^9, 3.778666966323518*^9}, {3.778667054528445*^9, 
   3.7786670585582085`*^9}, {3.7786671660190535`*^9, 
   3.7786671904454746`*^9}, {3.778667503954342*^9, 3.778667518655967*^9}, {
   3.778667595622077*^9, 3.7786676014155483`*^9}, {3.7786676363639584`*^9, 
   3.778667640142053*^9}, {3.778667748641099*^9, 3.778667750634412*^9}, {
   3.778668029430159*^9, 3.7786680319017663`*^9}, {3.778668086777934*^9, 
   3.778668141526149*^9}, {3.778668204251268*^9, 3.7786682116773815`*^9}, {
   3.778668289024791*^9, 3.77866829143322*^9}, {3.778668363328931*^9, 
   3.778668395488962*^9}, 3.778668623789361*^9, {3.77866876049052*^9, 
   3.778668776545314*^9}, {3.778669123437342*^9, 3.7786691364251*^9}, 
   3.778669256352485*^9, 3.778670384372034*^9, {3.7786714174709005`*^9, 
   3.7786714216051955`*^9}, {3.77867146914877*^9, 3.7786714705968485`*^9}, 
   3.778671517092922*^9, {3.778671593318477*^9, 3.778671597101485*^9}, {
   3.778672178188854*^9, 3.778672252996108*^9}, {3.778672292199865*^9, 
   3.778672376068968*^9}, 3.778672662279163*^9, {3.778672904320887*^9, 
   3.778672905651568*^9}, {3.778676222872274*^9, 3.7786762714201746`*^9}, {
   3.7786765814086905`*^9, 3.7786765879048276`*^9}, {3.778676956270547*^9, 
   3.778676961349825*^9}, {3.778677048355032*^9, 3.778677049222378*^9}, {
   3.7786770795731497`*^9, 3.778677121801512*^9}, {3.778677383802591*^9, 
   3.778677393321143*^9}, {3.778746007814085*^9, 3.778746092065407*^9}, {
   3.7787462351261783`*^9, 3.778746413157657*^9}, {3.7787465343983974`*^9, 
   3.778746706713964*^9}, {3.778746789306968*^9, 3.778747026751096*^9}, {
   3.778747109695228*^9, 3.7787471192276955`*^9}, {3.778819070128994*^9, 
   3.778819079099141*^9}, {3.778819140589781*^9, 3.778819212217685*^9}, {
   3.778819245132619*^9, 3.778819287655309*^9}, {3.778820325543166*^9, 
   3.778820369532739*^9}, {3.778820455183401*^9, 3.77882045948694*^9}, {
   3.778820490920768*^9, 3.7788204978541107`*^9}, {3.778820545833721*^9, 
   3.7788205535797234`*^9}, 3.7788206536199474`*^9, {3.77882926198557*^9, 
   3.778829285207944*^9}, {3.778829840610812*^9, 3.778829841172163*^9}, 
   3.778830821240717*^9, {3.7788325155437465`*^9, 3.7788325157342777`*^9}, 
   3.7788331868235126`*^9, {3.77883331895795*^9, 3.778833320497461*^9}, {
   3.778833371264835*^9, 3.77883337689096*^9}, {3.778845296603699*^9, 
   3.778845297400669*^9}, 3.778845332934651*^9, {3.778849128411148*^9, 
   3.7788491473525653`*^9}, 3.778849235932953*^9, {3.778850553791537*^9, 
   3.778850565702729*^9}, {3.779085709697479*^9, 3.779085792657389*^9}, {
   3.779085833384262*^9, 3.779085835581247*^9}, {3.77908590148744*^9, 
   3.77908592082323*^9}, {3.779085974436665*^9, 3.779086075469078*^9}, {
   3.779086184330646*^9, 3.7790861885951834`*^9}, {3.779086226077583*^9, 
   3.7790862531522865`*^9}, {3.779086334414222*^9, 3.7790864275316687`*^9}, {
   3.779087068575389*^9, 3.779087079149132*^9}, {3.7790871171327505`*^9, 
   3.779087119708703*^9}, {3.779087157492006*^9, 3.7790871813467474`*^9}, {
   3.7790874707108583`*^9, 3.779087488039331*^9}, {3.779087521839546*^9, 
   3.7790876205917697`*^9}, {3.779087674453997*^9, 3.7790876943758574`*^9}, 
   3.779087756352603*^9, 3.792150357751131*^9, {3.815390346195941*^9, 
   3.815390346200948*^9}, {3.815391429573696*^9, 3.815391442225461*^9}, 
   3.909767277551155*^9, {3.947422378337657*^9, 3.9474223783387547`*^9}, 
   3.9474224436469727`*^9},
 CellLabel->
  "In[128]:=",ExpressionUUID->"8e4ff43a-08a1-48a0-8e64-08b6d7aeb8ef"]
}, Open  ]],

Cell[CellGroupData[{

Cell["Hlicharski invariant patterns", "Subsubtitle",
 CellChangeTimes->{{3.779087758214584*^9, 3.779087767305136*^9}, {
   3.792150389549347*^9, 3.7921503932543683`*^9}, {3.810298664614871*^9, 
   3.810298664950027*^9}, {3.811486602898957*^9, 3.811486604914983*^9}, 
   3.947422378341506*^9},ExpressionUUID->"7dd1843a-5b33-46d2-a62c-\
678ddce38ca5"],

Cell[BoxData[{
 RowBox[{
  RowBox[{
   RowBox[{"SP1", "[", 
    RowBox[{
     SuperscriptBox[
      RowBox[{"\[CapitalPhi]", "[", 
       RowBox[{"A_", ",", "0"}], "]"}], "2"], "-", 
     RowBox[{"2", " ", 
      RowBox[{"\[CapitalPhi]", "[", 
       RowBox[{"A_", ",", 
        RowBox[{"-", "1"}]}], "]"}], " ", 
      RowBox[{"\[CapitalPhi]", "[", 
       RowBox[{"A_", ",", "1"}], "]"}]}], "+", 
     RowBox[{"2", " ", 
      RowBox[{"\[CapitalPhi]", "[", 
       RowBox[{"A_", ",", 
        RowBox[{"-", "2"}]}], "]"}], " ", 
      RowBox[{"\[CapitalPhi]", "[", 
       RowBox[{"A_", ",", "2"}], "]"}]}], "+", "C___"}], "]"}], ":=", 
   RowBox[{
    RowBox[{
     RowBox[{"(", 
      RowBox[{"2", "/", "3"}], ")"}], 
     RowBox[{
      SubscriptBox["\[CapitalDelta]", "A"], "^", "2"}]}], "+", 
    RowBox[{"Plus", "[", "C", "]"}]}]}], ";"}], "\[IndentingNewLine]", 
 RowBox[{
  RowBox[{
   RowBox[{"SP1", "[", 
    RowBox[{"C___", "-", 
     SuperscriptBox[
      RowBox[{"\[CapitalPhi]", "[", 
       RowBox[{"A_", ",", "0"}], "]"}], "2"], "+", 
     RowBox[{"2", " ", 
      RowBox[{"\[CapitalPhi]", "[", 
       RowBox[{"A_", ",", 
        RowBox[{"-", "1"}]}], "]"}], " ", 
      RowBox[{"\[CapitalPhi]", "[", 
       RowBox[{"A_", ",", "1"}], "]"}]}], "-", 
     RowBox[{"2", " ", 
      RowBox[{"\[CapitalPhi]", "[", 
       RowBox[{"A_", ",", 
        RowBox[{"-", "2"}]}], "]"}], " ", 
      RowBox[{"\[CapitalPhi]", "[", 
       RowBox[{"A_", ",", "2"}], "]"}]}]}], "]"}], ":=", 
   RowBox[{
    RowBox[{"Plus", "[", "C", "]"}], "-", 
    RowBox[{
     RowBox[{"(", 
      RowBox[{"2", "/", "3"}], ")"}], 
     RowBox[{
      SubscriptBox["\[CapitalDelta]", "A"], "^", "2"}]}]}]}], 
  ";"}], "\[IndentingNewLine]", 
 RowBox[{
  RowBox[{
   RowBox[{"SP2", "[", 
    RowBox[{
     RowBox[{
      RowBox[{"\[CapitalPhi]", "[", 
       RowBox[{"A_", ",", "0"}], "]"}], 
      RowBox[{"\[CapitalPhi]", "[", 
       RowBox[{"H_", ",", "0"}], "]"}]}], "-", " ", 
     RowBox[{
      RowBox[{"\[CapitalPhi]", "[", 
       RowBox[{"A_", ",", 
        RowBox[{"-", "1"}]}], "]"}], " ", 
      RowBox[{"\[CapitalPhi]", "[", 
       RowBox[{"H_", ",", "1"}], "]"}]}], "-", " ", 
     RowBox[{
      RowBox[{"\[CapitalPhi]", "[", 
       RowBox[{"A_", ",", "1"}], "]"}], " ", 
      RowBox[{"\[CapitalPhi]", "[", 
       RowBox[{"H_", ",", 
        RowBox[{"-", "1"}]}], "]"}]}], "+", " ", 
     RowBox[{
      RowBox[{"\[CapitalPhi]", "[", 
       RowBox[{"A_", ",", 
        RowBox[{"-", "2"}]}], "]"}], " ", 
      RowBox[{"\[CapitalPhi]", "[", 
       RowBox[{"H_", ",", "2"}], "]"}]}], "+", " ", 
     RowBox[{
      RowBox[{"\[CapitalPhi]", "[", 
       RowBox[{"A_", ",", "2"}], "]"}], " ", 
      RowBox[{"\[CapitalPhi]", "[", 
       RowBox[{"H_", ",", 
        RowBox[{"-", "2"}]}], "]"}]}], "+", "C___"}], "]"}], ":=", 
   RowBox[{
    RowBox[{
     RowBox[{"(", 
      RowBox[{"2", "/", "3"}], ")"}], 
     RowBox[{
      SubscriptBox["\[Delta]", 
       RowBox[{"A", " ", "H"}]], "^", "2"}]}], "+", 
    RowBox[{"Plus", "[", "C", "]"}]}]}], ";", 
  RowBox[{
   RowBox[{"SP2", "[", 
    RowBox[{"C___", "-", 
     RowBox[{
      RowBox[{"\[CapitalPhi]", "[", 
       RowBox[{"A_", ",", "0"}], "]"}], 
      RowBox[{"\[CapitalPhi]", "[", 
       RowBox[{"H_", ",", "0"}], "]"}]}], "+", " ", 
     RowBox[{
      RowBox[{"\[CapitalPhi]", "[", 
       RowBox[{"A_", ",", 
        RowBox[{"-", "1"}]}], "]"}], " ", 
      RowBox[{"\[CapitalPhi]", "[", 
       RowBox[{"H_", ",", "1"}], "]"}]}], "+", " ", 
     RowBox[{
      RowBox[{"\[CapitalPhi]", "[", 
       RowBox[{"A_", ",", "1"}], "]"}], " ", 
      RowBox[{"\[CapitalPhi]", "[", 
       RowBox[{"H_", ",", 
        RowBox[{"-", "1"}]}], "]"}]}], "-", " ", 
     RowBox[{
      RowBox[{"\[CapitalPhi]", "[", 
       RowBox[{"A_", ",", 
        RowBox[{"-", "2"}]}], "]"}], " ", 
      RowBox[{"\[CapitalPhi]", "[", 
       RowBox[{"H_", ",", "2"}], "]"}]}], "-", " ", 
     RowBox[{
      RowBox[{"\[CapitalPhi]", "[", 
       RowBox[{"A_", ",", "2"}], "]"}], " ", 
      RowBox[{"\[CapitalPhi]", "[", 
       RowBox[{"H_", ",", 
        RowBox[{"-", "2"}]}], "]"}]}]}], "]"}], ":=", 
   RowBox[{
    RowBox[{"Plus", "[", "C", "]"}], "-", 
    RowBox[{
     RowBox[{"(", 
      RowBox[{"2", "/", "3"}], ")"}], 
     RowBox[{
      SubscriptBox["\[Delta]", 
       RowBox[{"A", " ", "H"}]], "^", "2"}]}]}]}], ";"}]}], "Input",
 CellChangeTimes->{{3.778493186940374*^9, 3.778493200244528*^9}, {
   3.778493232315334*^9, 3.778493282966929*^9}, {3.778493681887082*^9, 
   3.778493761542737*^9}, {3.778493849163585*^9, 3.778493866128831*^9}, {
   3.778494449874565*^9, 3.7784944786209016`*^9}, {3.7784951619847193`*^9, 
   3.778495234656006*^9}, {3.778496288881463*^9, 3.77849630326925*^9}, {
   3.7784964407402487`*^9, 3.7784964958843*^9}, {3.778496839876902*^9, 
   3.778496865804614*^9}, {3.778498176902558*^9, 3.77849823125861*^9}, {
   3.778498536334942*^9, 3.778498562350574*^9}, {3.778501198761685*^9, 
   3.778501243424989*^9}, {3.778501278778137*^9, 3.778501359250156*^9}, {
   3.778501645142727*^9, 3.778501648350321*^9}, {3.778501688782658*^9, 
   3.778501707826565*^9}, {3.778501759371358*^9, 3.77850180590713*^9}, {
   3.77850192668595*^9, 3.778501939805911*^9}, {3.778502595717693*^9, 
   3.778502645126233*^9}, {3.778502980213688*^9, 3.778502982581233*^9}, {
   3.778503077330861*^9, 3.778503081970298*^9}, {3.778504155054858*^9, 
   3.778504161741841*^9}, {3.778504767982609*^9, 3.77850477416969*^9}, {
   3.778504973301077*^9, 3.7785049765645695`*^9}, {3.778505017400039*^9, 
   3.7785051117183948`*^9}, {3.778505153079828*^9, 3.7785052030150623`*^9}, {
   3.778505240774926*^9, 3.778505295467955*^9}, {3.778583678115969*^9, 
   3.778583688599744*^9}, {3.778587878990998*^9, 3.778587879358082*^9}, {
   3.778588793892644*^9, 3.778588801571809*^9}, {3.77859077413515*^9, 
   3.778590891382303*^9}, {3.778591135060932*^9, 3.778591152320837*^9}, {
   3.778591331038957*^9, 3.778591416931833*^9}, {3.778591517508407*^9, 
   3.778591555296931*^9}, {3.778591608730002*^9, 3.7785916163030815`*^9}, {
   3.778591875678839*^9, 3.778591876409856*^9}, {3.778592395546844*^9, 
   3.778592528060016*^9}, {3.778592570536356*^9, 3.778592593869767*^9}, {
   3.778593076594289*^9, 3.778593077944926*^9}, {3.77859318171542*^9, 
   3.778593221924634*^9}, {3.778593605920989*^9, 3.778593691053714*^9}, {
   3.778593741797387*^9, 3.778593743762205*^9}, {3.7786550154924626`*^9, 
   3.778655017317336*^9}, {3.778658870019907*^9, 3.778658873868707*^9}, {
   3.778661688802203*^9, 3.778661749504777*^9}, {3.7786617955758405`*^9, 
   3.778661796875284*^9}, {3.778662216127426*^9, 3.778662250788955*^9}, 
   3.778662301090342*^9, {3.778662333509511*^9, 3.778662435838795*^9}, {
   3.778662545498624*^9, 3.778662545966872*^9}, {3.778662579076399*^9, 
   3.778662592933486*^9}, {3.778662641251791*^9, 3.778662664840211*^9}, {
   3.7786627668788548`*^9, 3.778662790536773*^9}, {3.778663738160549*^9, 
   3.7786637935418973`*^9}, {3.778664299548775*^9, 3.778664300320838*^9}, {
   3.7786660934079475`*^9, 3.778666135533117*^9}, 3.7786662995471926`*^9, {
   3.778666444952973*^9, 3.778666530537094*^9}, 3.7786665803177752`*^9, {
   3.778666642518233*^9, 3.778666656104483*^9}, 3.7786667281474886`*^9, {
   3.7786667964822855`*^9, 3.778666833657079*^9}, 3.7786668682937045`*^9, {
   3.778666900979317*^9, 3.778666966323518*^9}, {3.778667054528445*^9, 
   3.7786670585582085`*^9}, {3.7786671660190535`*^9, 
   3.7786671904454746`*^9}, {3.778667503954342*^9, 3.778667518655967*^9}, {
   3.778667595622077*^9, 3.7786676014155483`*^9}, {3.7786676363639584`*^9, 
   3.778667640142053*^9}, {3.778667748641099*^9, 3.778667750634412*^9}, {
   3.778668029430159*^9, 3.7786680319017663`*^9}, {3.778668086777934*^9, 
   3.778668141526149*^9}, {3.778668204251268*^9, 3.7786682116773815`*^9}, {
   3.778668289024791*^9, 3.77866829143322*^9}, {3.778668363328931*^9, 
   3.778668395488962*^9}, 3.778668623789361*^9, {3.77866876049052*^9, 
   3.778668776545314*^9}, {3.778669123437342*^9, 3.7786691364251*^9}, 
   3.778669256352485*^9, 3.778670384372034*^9, {3.7786714174709005`*^9, 
   3.7786714216051955`*^9}, {3.77867146914877*^9, 3.7786714705968485`*^9}, 
   3.778671517092922*^9, {3.778671593318477*^9, 3.778671597101485*^9}, {
   3.778672178188854*^9, 3.778672252996108*^9}, {3.778672292199865*^9, 
   3.778672376068968*^9}, 3.778672662279163*^9, {3.778672904320887*^9, 
   3.778672905651568*^9}, {3.778676222872274*^9, 3.7786762714201746`*^9}, {
   3.7786765814086905`*^9, 3.7786765879048276`*^9}, {3.778676956270547*^9, 
   3.778676961349825*^9}, {3.778677048355032*^9, 3.778677049222378*^9}, {
   3.7786770795731497`*^9, 3.778677121801512*^9}, {3.778677383802591*^9, 
   3.778677393321143*^9}, {3.778746007814085*^9, 3.778746092065407*^9}, {
   3.7787462351261783`*^9, 3.778746413157657*^9}, {3.7787465343983974`*^9, 
   3.778746706713964*^9}, {3.778746789306968*^9, 3.778747026751096*^9}, {
   3.778747109695228*^9, 3.7787471192276955`*^9}, {3.778819070128994*^9, 
   3.778819079099141*^9}, {3.778819140589781*^9, 3.778819212217685*^9}, {
   3.778819245132619*^9, 3.778819287655309*^9}, {3.778820325543166*^9, 
   3.778820369532739*^9}, {3.778820455183401*^9, 3.77882045948694*^9}, {
   3.778820490920768*^9, 3.7788204978541107`*^9}, {3.778820545833721*^9, 
   3.7788205535797234`*^9}, 3.7788206536199474`*^9, {3.77882926198557*^9, 
   3.778829285207944*^9}, {3.778829840610812*^9, 3.778829841172163*^9}, 
   3.778830821240717*^9, {3.7788325155437465`*^9, 3.7788325157342777`*^9}, 
   3.7788331868235126`*^9, {3.77883331895795*^9, 3.778833320497461*^9}, {
   3.778833371264835*^9, 3.77883337689096*^9}, {3.778845296603699*^9, 
   3.778845297400669*^9}, 3.778845332934651*^9, {3.778849128411148*^9, 
   3.7788491473525653`*^9}, 3.778849235932953*^9, {3.778850553791537*^9, 
   3.778850565702729*^9}, {3.779085709697479*^9, 3.779085792657389*^9}, {
   3.779085833384262*^9, 3.779085835581247*^9}, {3.77908590148744*^9, 
   3.77908592082323*^9}, {3.779085974436665*^9, 3.779086075469078*^9}, {
   3.779086184330646*^9, 3.7790861885951834`*^9}, {3.779086226077583*^9, 
   3.7790862531522865`*^9}, {3.779086334414222*^9, 3.7790864275316687`*^9}, {
   3.779087068575389*^9, 3.779087079149132*^9}, {3.7790871171327505`*^9, 
   3.779087119708703*^9}, {3.779087157492006*^9, 3.7790871813467474`*^9}, {
   3.7790874707108583`*^9, 3.779087488039331*^9}, {3.779087521839546*^9, 
   3.7790876205917697`*^9}, {3.779087674453997*^9, 3.7790876943758574`*^9}, {
   3.779087756352603*^9, 3.779087800702617*^9}, {3.779088166095178*^9, 
   3.7790881793263135`*^9}, {3.779088360220877*^9, 3.779088471483375*^9}, {
   3.779088674165487*^9, 3.779088688929562*^9}, {3.779088743858035*^9, 
   3.7790887907533717`*^9}, {3.779088863243123*^9, 3.779088870112654*^9}, {
   3.779174305793588*^9, 3.779174385745678*^9}, {3.7791744298986163`*^9, 
   3.779174430409638*^9}, {3.779175379524923*^9, 3.779175381139765*^9}, {
   3.77917546082113*^9, 3.7791754674597263`*^9}, {3.779175517474558*^9, 
   3.7791755180056295`*^9}, {3.7791758335283723`*^9, 3.779175857188493*^9}, {
   3.779175911917034*^9, 3.779175913160891*^9}, {3.779176146943885*^9, 
   3.779176148891501*^9}, {3.7791784630914083`*^9, 3.779178463626742*^9}, 
   3.7791785290432587`*^9, {3.779183988275727*^9, 3.779184083628177*^9}, {
   3.779184119816531*^9, 3.779184156816805*^9}, 3.779184299011185*^9, {
   3.7791853672202444`*^9, 3.7791853837044115`*^9}, {3.7791855757738266`*^9, 
   3.779185594425568*^9}, {3.779185877367773*^9, 3.779185945952483*^9}, {
   3.7791860104850626`*^9, 3.779186011860899*^9}, {3.779186312116385*^9, 
   3.779186324267731*^9}, 3.779186586544758*^9, 3.779186644285819*^9, {
   3.77918677568992*^9, 3.7791868186587915`*^9}, {3.779186905175261*^9, 
   3.779186915391683*^9}, {3.779186957364079*^9, 3.779186960892243*^9}, 
   3.779187063912979*^9, {3.7791871147819986`*^9, 3.779187121469539*^9}, 
   3.77918722371153*^9, {3.779187287691802*^9, 3.779187306203677*^9}, {
   3.779187370445425*^9, 3.779187381460925*^9}, 3.779187595695602*^9, {
   3.779187742124779*^9, 3.779187762105324*^9}, {3.779187825662419*^9, 
   3.77918784089018*^9}, {3.779187914279444*^9, 3.779187929014957*^9}, {
   3.779188021068529*^9, 3.77918802222445*^9}, {3.7791880697812357`*^9, 
   3.77918816487786*^9}, {3.779188209819657*^9, 3.7791882106942887`*^9}, {
   3.7791882512028236`*^9, 3.7791882849017076`*^9}, 3.779188349134693*^9, 
   3.779188390264584*^9, {3.77918845718032*^9, 3.779188480981798*^9}, {
   3.7791886273524675`*^9, 3.779188627912052*^9}, {3.7791887147452555`*^9, 
   3.779188730401203*^9}, 3.7791887858747497`*^9, {3.779188821867055*^9, 
   3.7791888297505045`*^9}, {3.779188877507855*^9, 3.779188881567071*^9}, {
   3.779453803279721*^9, 3.779453804766725*^9}, {3.783775729733372*^9, 
   3.783775745997544*^9}, {3.783777517135122*^9, 3.783777553490431*^9}, 
   3.784128491576756*^9, {3.784128530876124*^9, 3.7841285332364*^9}, {
   3.787376869173996*^9, 3.787376869624699*^9}, {3.792150189053652*^9, 
   3.792150213554943*^9}, {3.792150765061663*^9, 3.792150815657713*^9}, 
   3.792151069444993*^9, {3.7921512145172253`*^9, 3.792151224077158*^9}, {
   3.792151303338029*^9, 3.7921513274782925`*^9}, {3.792151360242952*^9, 
   3.792151360343949*^9}, {3.792153427986112*^9, 3.7921534406055546`*^9}, {
   3.792153513784604*^9, 3.792153514103617*^9}, {3.792153584041317*^9, 
   3.7921536163836727`*^9}, {3.792153870569334*^9, 3.792153886632509*^9}, {
   3.7921539661897573`*^9, 3.7921539696074905`*^9}, {3.792154136320977*^9, 
   3.792154220185417*^9}, {3.792154919993363*^9, 3.792154964041865*^9}, {
   3.792155523999639*^9, 3.792155524299638*^9}, {3.792155851221032*^9, 
   3.792155892392872*^9}, {3.7921563431553955`*^9, 3.792156433447728*^9}, {
   3.792156519879644*^9, 3.79215652032364*^9}, {3.792156946438903*^9, 
   3.792156976372698*^9}, {3.792157039635547*^9, 3.792157083271473*^9}, {
   3.792157170113741*^9, 3.792157220026634*^9}, {3.81148668850929*^9, 
   3.811486688801279*^9}, {3.872139301689011*^9, 3.872139302422057*^9}, {
   3.910551929824347*^9, 3.910552153808204*^9}, {3.910552730265148*^9, 
   3.910552730865161*^9}, {3.9225416389021015`*^9, 3.922541706025366*^9}, 
   3.922541960209829*^9, 3.9225419995613174`*^9, {3.9225420863064003`*^9, 
   3.92254209631225*^9}, {3.92254219392923*^9, 3.922542244897257*^9}, {
   3.922542457585766*^9, 3.922542458424839*^9}, {3.947422378342862*^9, 
   3.9474223783486757`*^9}},
 CellLabel->
  "In[130]:=",ExpressionUUID->"dd478b0b-baba-4cd0-860f-a92c19200069"]
}, Open  ]],

Cell[CellGroupData[{

Cell["Simplification commands", "Subsubtitle",
 CellChangeTimes->{{3.779087803516465*^9, 
  3.779087813070987*^9}},ExpressionUUID->"436a5e02-8346-4fda-8128-\
828f950d716e"],

Cell[BoxData[{
 RowBox[{
  RowBox[{"DropDFS", "=", 
   RowBox[{
    RowBox[{"Replace", "[", 
     RowBox[{"#", ",", 
      RowBox[{"{", 
       RowBox[{
        RowBox[{
         RowBox[{"J", "[", 
          RowBox[{"-", "\[Omega]F"}], "]"}], "\[Rule]", 
         RowBox[{"J", "[", "\[Omega]F", "]"}]}], ",", 
        RowBox[{
         RowBox[{"J", "[", 
          RowBox[{"-", "\[Omega]H"}], "]"}], "\[Rule]", " ", 
         RowBox[{"J", "[", "\[Omega]H", "]"}]}], ",", 
        RowBox[{
         RowBox[{"J", "[", 
          RowBox[{
           RowBox[{"-", "2"}], "\[Omega]H"}], "]"}], "\[Rule]", " ", 
         RowBox[{"J", "[", 
          RowBox[{"2", "\[Omega]H"}], "]"}]}], ",", 
        RowBox[{
         RowBox[{"J", "[", 
          RowBox[{
           RowBox[{"-", "2"}], "\[Omega]F"}], "]"}], "\[Rule]", 
         RowBox[{"J", "[", 
          RowBox[{"2", "\[Omega]F"}], "]"}]}], ",", 
        RowBox[{
         RowBox[{"J", "[", 
          RowBox[{
           RowBox[{"-", "\[Omega]F"}], "-", "\[Omega]H"}], "]"}], "\[Rule]", 
         " ", 
         RowBox[{"J", "[", 
          RowBox[{"\[Omega]F", "+", "\[Omega]H"}], "]"}]}], ",", 
        RowBox[{
         RowBox[{"J", "[", 
          RowBox[{
           RowBox[{"-", "\[Omega]H"}], "-", "\[Omega]F"}], "]"}], "\[Rule]", 
         " ", 
         RowBox[{"J", "[", 
          RowBox[{"\[Omega]F", "+", "\[Omega]H"}], "]"}]}], ",", 
        RowBox[{
         RowBox[{"J", "[", 
          RowBox[{
           RowBox[{"-", "\[Omega]F"}], "+", "\[Omega]H"}], "]"}], "\[Rule]", 
         " ", 
         RowBox[{"J", "[", 
          RowBox[{"\[Omega]F", "-", "\[Omega]H"}], "]"}]}], ",", 
        RowBox[{
         RowBox[{"J", "[", 
          RowBox[{"\[Omega]H", "-", "\[Omega]F"}], "]"}], "\[Rule]", " ", 
         RowBox[{"J", "[", 
          RowBox[{"\[Omega]F", "-", "\[Omega]H"}], "]"}]}]}], "}"}], ",", 
      "All"}], "]"}], "&"}]}], ";"}], "\[IndentingNewLine]", 
 RowBox[{
  RowBox[{"CollectInvariants", "=", 
   RowBox[{
    RowBox[{"Collect", "[", 
     RowBox[{"#", ",", 
      RowBox[{"{", 
       RowBox[{"J", "[", "_", "]"}], "}"}], ",", 
      RowBox[{
       RowBox[{"FullSimplify", "[", 
        RowBox[{"#", ",", 
         RowBox[{"TransformationFunctions", "\[Rule]", 
          RowBox[{"{", 
           RowBox[{"SP1", ",", "SP2", ",", "Automatic"}], "}"}]}]}], "]"}], 
       "&"}]}], "]"}], "&"}]}], ";"}], "\[IndentingNewLine]", 
 RowBox[{
  RowBox[{"TidyUp", "=", 
   RowBox[{
    RowBox[{"Collect", "[", 
     RowBox[{"#", ",", 
      RowBox[{"{", 
       RowBox[{
        SubsuperscriptBox["\[CapitalDelta]", "_", "2"], ",", 
        SubsuperscriptBox["\[Delta]", "_", "2"], ",", 
        RowBox[{"X", "[", 
         RowBox[{"_", ",", "_"}], "]"}]}], "}"}], ",", "FullSimplify"}], 
     "]"}], "&"}]}], ";"}]}], "Input",
 CellChangeTimes->{{3.778493186940374*^9, 3.778493200244528*^9}, {
   3.778493232315334*^9, 3.778493282966929*^9}, {3.778493681887082*^9, 
   3.778493761542737*^9}, {3.778493849163585*^9, 3.778493866128831*^9}, {
   3.778494449874565*^9, 3.7784944786209016`*^9}, {3.7784951619847193`*^9, 
   3.778495234656006*^9}, {3.778496288881463*^9, 3.77849630326925*^9}, {
   3.7784964407402487`*^9, 3.7784964958843*^9}, {3.778496839876902*^9, 
   3.778496865804614*^9}, {3.778498176902558*^9, 3.77849823125861*^9}, {
   3.778498536334942*^9, 3.778498562350574*^9}, {3.778501198761685*^9, 
   3.778501243424989*^9}, {3.778501278778137*^9, 3.778501359250156*^9}, {
   3.778501645142727*^9, 3.778501648350321*^9}, {3.778501688782658*^9, 
   3.778501707826565*^9}, {3.778501759371358*^9, 3.77850180590713*^9}, {
   3.77850192668595*^9, 3.778501939805911*^9}, {3.778502595717693*^9, 
   3.778502645126233*^9}, {3.778502980213688*^9, 3.778502982581233*^9}, {
   3.778503077330861*^9, 3.778503081970298*^9}, {3.778504155054858*^9, 
   3.778504161741841*^9}, {3.778504767982609*^9, 3.77850477416969*^9}, {
   3.778504973301077*^9, 3.7785049765645695`*^9}, {3.778505017400039*^9, 
   3.7785051117183948`*^9}, {3.778505153079828*^9, 3.7785052030150623`*^9}, {
   3.778505240774926*^9, 3.778505295467955*^9}, {3.778583678115969*^9, 
   3.778583688599744*^9}, {3.778587878990998*^9, 3.778587879358082*^9}, {
   3.778588793892644*^9, 3.778588801571809*^9}, {3.77859077413515*^9, 
   3.778590891382303*^9}, {3.778591135060932*^9, 3.778591152320837*^9}, {
   3.778591331038957*^9, 3.778591416931833*^9}, {3.778591517508407*^9, 
   3.778591555296931*^9}, {3.778591608730002*^9, 3.7785916163030815`*^9}, {
   3.778591875678839*^9, 3.778591876409856*^9}, {3.778592395546844*^9, 
   3.778592528060016*^9}, {3.778592570536356*^9, 3.778592593869767*^9}, {
   3.778593076594289*^9, 3.778593077944926*^9}, {3.77859318171542*^9, 
   3.778593221924634*^9}, {3.778593605920989*^9, 3.778593691053714*^9}, {
   3.778593741797387*^9, 3.778593743762205*^9}, {3.7786550154924626`*^9, 
   3.778655017317336*^9}, {3.778658870019907*^9, 3.778658873868707*^9}, {
   3.778661688802203*^9, 3.778661749504777*^9}, {3.7786617955758405`*^9, 
   3.778661796875284*^9}, {3.778662216127426*^9, 3.778662250788955*^9}, 
   3.778662301090342*^9, {3.778662333509511*^9, 3.778662435838795*^9}, {
   3.778662545498624*^9, 3.778662545966872*^9}, {3.778662579076399*^9, 
   3.778662592933486*^9}, {3.778662641251791*^9, 3.778662664840211*^9}, {
   3.7786627668788548`*^9, 3.778662790536773*^9}, {3.778663738160549*^9, 
   3.7786637935418973`*^9}, {3.778664299548775*^9, 3.778664300320838*^9}, {
   3.7786660934079475`*^9, 3.778666135533117*^9}, 3.7786662995471926`*^9, {
   3.778666444952973*^9, 3.778666530537094*^9}, 3.7786665803177752`*^9, {
   3.778666642518233*^9, 3.778666656104483*^9}, 3.7786667281474886`*^9, {
   3.7786667964822855`*^9, 3.778666833657079*^9}, 3.7786668682937045`*^9, {
   3.778666900979317*^9, 3.778666966323518*^9}, {3.778667054528445*^9, 
   3.7786670585582085`*^9}, {3.7786671660190535`*^9, 
   3.7786671904454746`*^9}, {3.778667503954342*^9, 3.778667518655967*^9}, {
   3.778667595622077*^9, 3.7786676014155483`*^9}, {3.7786676363639584`*^9, 
   3.778667640142053*^9}, {3.778667748641099*^9, 3.778667750634412*^9}, {
   3.778668029430159*^9, 3.7786680319017663`*^9}, {3.778668086777934*^9, 
   3.778668141526149*^9}, {3.778668204251268*^9, 3.7786682116773815`*^9}, {
   3.778668289024791*^9, 3.77866829143322*^9}, {3.778668363328931*^9, 
   3.778668395488962*^9}, 3.778668623789361*^9, {3.77866876049052*^9, 
   3.778668776545314*^9}, {3.778669123437342*^9, 3.7786691364251*^9}, 
   3.778669256352485*^9, 3.778670384372034*^9, {3.7786714174709005`*^9, 
   3.7786714216051955`*^9}, {3.77867146914877*^9, 3.7786714705968485`*^9}, 
   3.778671517092922*^9, {3.778671593318477*^9, 3.778671597101485*^9}, {
   3.778672178188854*^9, 3.778672252996108*^9}, {3.778672292199865*^9, 
   3.778672376068968*^9}, 3.778672662279163*^9, {3.778672904320887*^9, 
   3.778672905651568*^9}, {3.778676222872274*^9, 3.7786762714201746`*^9}, {
   3.7786765814086905`*^9, 3.7786765879048276`*^9}, {3.778676956270547*^9, 
   3.778676961349825*^9}, {3.778677048355032*^9, 3.778677049222378*^9}, {
   3.7786770795731497`*^9, 3.778677121801512*^9}, {3.778677383802591*^9, 
   3.778677393321143*^9}, {3.778746007814085*^9, 3.778746092065407*^9}, {
   3.7787462351261783`*^9, 3.778746413157657*^9}, {3.7787465343983974`*^9, 
   3.778746706713964*^9}, {3.778746789306968*^9, 3.778747026751096*^9}, {
   3.778747109695228*^9, 3.7787471192276955`*^9}, {3.778819070128994*^9, 
   3.778819079099141*^9}, {3.778819140589781*^9, 3.778819212217685*^9}, {
   3.778819245132619*^9, 3.778819287655309*^9}, {3.778820325543166*^9, 
   3.778820369532739*^9}, {3.778820455183401*^9, 3.77882045948694*^9}, {
   3.778820490920768*^9, 3.7788204978541107`*^9}, {3.778820545833721*^9, 
   3.7788205535797234`*^9}, 3.7788206536199474`*^9, {3.77882926198557*^9, 
   3.778829285207944*^9}, {3.778829840610812*^9, 3.778829841172163*^9}, 
   3.778830821240717*^9, {3.7788325155437465`*^9, 3.7788325157342777`*^9}, 
   3.7788331868235126`*^9, {3.77883331895795*^9, 3.778833320497461*^9}, {
   3.778833371264835*^9, 3.77883337689096*^9}, {3.778845296603699*^9, 
   3.778845297400669*^9}, 3.778845332934651*^9, {3.778849128411148*^9, 
   3.7788491473525653`*^9}, 3.778849235932953*^9, {3.778850553791537*^9, 
   3.778850565702729*^9}, {3.779085709697479*^9, 3.779085792657389*^9}, {
   3.779085833384262*^9, 3.779085835581247*^9}, {3.77908590148744*^9, 
   3.77908592082323*^9}, {3.779085974436665*^9, 3.779086075469078*^9}, {
   3.779086184330646*^9, 3.7790861885951834`*^9}, {3.779086226077583*^9, 
   3.7790862531522865`*^9}, {3.779086334414222*^9, 3.7790864275316687`*^9}, {
   3.779087068575389*^9, 3.779087079149132*^9}, {3.7790871171327505`*^9, 
   3.779087119708703*^9}, {3.779087157492006*^9, 3.7790871813467474`*^9}, {
   3.7790874707108583`*^9, 3.779087488039331*^9}, {3.779087521839546*^9, 
   3.7790876205917697`*^9}, {3.779087674453997*^9, 3.7790876943758574`*^9}, {
   3.779087756352603*^9, 3.77908781681292*^9}, {3.7790878561471806`*^9, 
   3.7790879804139595`*^9}, {3.77908802167391*^9, 3.7790880262368083`*^9}, {
   3.7790880838176823`*^9, 3.779088087216631*^9}, 3.779088363245041*^9, {
   3.7790884018286867`*^9, 3.779088409859982*^9}, {3.77908848329121*^9, 
   3.779088502187325*^9}, {3.7790888970078354`*^9, 3.779088919319471*^9}, {
   3.779089271227949*^9, 3.779089282609804*^9}, {3.779185911828292*^9, 
   3.779185913813168*^9}, {3.779186017948822*^9, 3.779186019774335*^9}, {
   3.77918775187516*^9, 3.779187753746603*^9}, {3.779188309868252*^9, 
   3.779188310263568*^9}, {3.779188487396379*^9, 3.779188489759453*^9}, {
   3.779188635499125*^9, 3.7791886376168156`*^9}, 3.779188788231119*^9, {
   3.779188837147063*^9, 3.779188839803783*^9}, 3.779188879412196*^9, 
   3.779453841055519*^9, {3.783775750671605*^9, 3.783775751831069*^9}, {
   3.78377579574699*^9, 3.783775797530328*^9}, 3.783777928565527*^9, {
   3.783777999736824*^9, 3.783778043374875*^9}, {3.784128509516608*^9, 
   3.784128510040277*^9}, {3.792155183752415*^9, 3.792155201861544*^9}, {
   3.7921553650470057`*^9, 3.792155570260682*^9}, {3.792155669273283*^9, 
   3.792155694195115*^9}, {3.7921557252698*^9, 3.792155728041049*^9}, {
   3.792155766294111*^9, 3.792155829530103*^9}, {3.792155904938032*^9, 
   3.7921559448701134`*^9}, {3.792156100108854*^9, 3.792156100582907*^9}, 
   3.792156157137462*^9, {3.792156483324472*^9, 3.7921564942153864`*^9}, {
   3.792156631994689*^9, 3.792156633084664*^9}, 3.792156800993648*^9, {
   3.810298702022503*^9, 3.810298734225146*^9}, {3.810298767703126*^9, 
   3.8102987832781177`*^9}, {3.811486206029003*^9, 3.8114862063260007`*^9}, {
   3.8114862418387165`*^9, 3.811486275458465*^9}, {3.811486316402139*^9, 
   3.8114863402879505`*^9}, {3.811486401975479*^9, 3.811486478168908*^9}, {
   3.811486547897356*^9, 3.811486549617343*^9}, {3.811486633343713*^9, 
   3.811486714895069*^9}, {3.81539146196636*^9, 3.815391493492892*^9}, 
   3.909764693736272*^9, {3.909764838197386*^9, 3.9097648594335823`*^9}, {
   3.910551358285843*^9, 3.910551377707743*^9}, {3.910551473903696*^9, 
   3.910551503275625*^9}, {3.9105519606760645`*^9, 3.9105519614052987`*^9}, {
   3.910552735256966*^9, 3.910552735393184*^9}, {3.910552770392661*^9, 
   3.91055282064878*^9}, {3.910552981940146*^9, 3.91055298256486*^9}, {
   3.9105530445747633`*^9, 3.910553044684157*^9}, {3.910553266015089*^9, 
   3.910553266984027*^9}, {3.9105533119157147`*^9, 3.910553312072025*^9}, {
   3.910553371810794*^9, 3.910553372310507*^9}, {3.910553430394379*^9, 
   3.910553430691075*^9}, {3.91055363100239*^9, 3.910553631458335*^9}, {
   3.910553666575579*^9, 3.910553666715755*^9}, {3.910617392797173*^9, 
   3.910617400722932*^9}, {3.910617950185015*^9, 3.910617951562214*^9}, 
   3.910618085924635*^9, {3.9106185680857935`*^9, 3.910618614381632*^9}, 
   3.910619191678932*^9, {3.9106198951076937`*^9, 3.910619924811173*^9}, {
   3.91062597255862*^9, 3.91062597313063*^9}, {3.9106261725893135`*^9, 
   3.91062620555725*^9}, {3.9106262689608097`*^9, 3.910626346011118*^9}, {
   3.910646595259248*^9, 3.9106465988840938`*^9}, {3.910701923754137*^9, 
   3.910701935071532*^9}, 3.910702042930236*^9, {3.922440242409841*^9, 
   3.922440270443252*^9}, {3.922468985798343*^9, 3.922468988554028*^9}, {
   3.922471390854208*^9, 3.9224713974867153`*^9}, {3.922471434049215*^9, 
   3.922471486469711*^9}, {3.922541708756941*^9, 3.922541717945183*^9}, {
   3.922541910113209*^9, 3.922541914008228*^9}, {3.922542255177597*^9, 
   3.922542292408029*^9}, {3.922542339457273*^9, 3.922542339623724*^9}, {
   3.922542455529279*^9, 3.922542455715313*^9}, {3.947422378349256*^9, 
   3.947422378353738*^9}},
 CellLabel->
  "In[133]:=",ExpressionUUID->"a740e627-5117-4d46-b378-c90a637eb270"],

Cell[CellGroupData[{

Cell[BoxData[
 RowBox[{
  RowBox[{
   RowBox[{
    RowBox[{"-", 
     RowBox[{"Rate", "[", 
      RowBox[{
       RowBox[{"Sum", "[", 
        RowBox[{
         RowBox[{"Fz", "[", "n", "]"}], ",", 
         RowBox[{"{", 
          RowBox[{"n", ",", "1", ",", "4", ",", "1"}], "}"}]}], "]"}], ",", 
       "Hz"}], "]"}]}], "//", "DropDFS"}], "//", "CollectInvariants"}], "//", 
  "TidyUp"}]], "Input",
 CellChangeTimes->{{3.947422476382134*^9, 3.947422500543502*^9}},
 CellLabel->
  "In[137]:=",ExpressionUUID->"adeda746-2b3b-43af-a9be-745bfe38f6fa"],

Cell[BoxData[
 RowBox[{
  RowBox[{
   FractionBox["1", "180"], " ", 
   RowBox[{"(", 
    RowBox[{
     RowBox[{"-", 
      RowBox[{"J", "[", 
       RowBox[{"\[Omega]F", "-", "\[Omega]H"}], "]"}]}], "+", 
     RowBox[{"6", " ", 
      RowBox[{"J", "[", 
       RowBox[{"\[Omega]F", "+", "\[Omega]H"}], "]"}]}]}], ")"}], " ", 
   SubsuperscriptBox["\[CapitalDelta]", "\<\"DD1\"\>", "2"]}], "+", 
  RowBox[{
   FractionBox["1", "180"], " ", 
   RowBox[{"(", 
    RowBox[{
     RowBox[{"-", 
      RowBox[{"J", "[", 
       RowBox[{"\[Omega]F", "-", "\[Omega]H"}], "]"}]}], "+", 
     RowBox[{"6", " ", 
      RowBox[{"J", "[", 
       RowBox[{"\[Omega]F", "+", "\[Omega]H"}], "]"}]}]}], ")"}], " ", 
   SubsuperscriptBox["\[CapitalDelta]", "\<\"DD2\"\>", "2"]}], "+", 
  RowBox[{
   FractionBox["1", "180"], " ", 
   RowBox[{"(", 
    RowBox[{
     RowBox[{"-", 
      RowBox[{"J", "[", 
       RowBox[{"\[Omega]F", "-", "\[Omega]H"}], "]"}]}], "+", 
     RowBox[{"6", " ", 
      RowBox[{"J", "[", 
       RowBox[{"\[Omega]F", "+", "\[Omega]H"}], "]"}]}]}], ")"}], " ", 
   SubsuperscriptBox["\[CapitalDelta]", "\<\"DD3\"\>", "2"]}], "+", 
  RowBox[{
   FractionBox["1", "180"], " ", 
   RowBox[{"(", 
    RowBox[{
     RowBox[{"-", 
      RowBox[{"J", "[", 
       RowBox[{"\[Omega]F", "-", "\[Omega]H"}], "]"}]}], "+", 
     RowBox[{"6", " ", 
      RowBox[{"J", "[", 
       RowBox[{"\[Omega]F", "+", "\[Omega]H"}], "]"}]}]}], ")"}], " ", 
   SubsuperscriptBox["\[CapitalDelta]", "\<\"DD4\"\>", "2"]}]}]], "Output",
 CellChangeTimes->{{3.947422533974145*^9, 3.9474225588701773`*^9}},
 CellLabel->
  "Out[137]=",ExpressionUUID->"fb3d1a3f-d642-414f-b87c-8c7d41edec5c"]
}, Open  ]],

Cell[CellGroupData[{

Cell[BoxData[
 RowBox[{
  RowBox[{
   RowBox[{
    RowBox[{"-", 
     RowBox[{"Rate", "[", 
      RowBox[{
       RowBox[{
        RowBox[{"Fz", "[", "1", "]"}], ".", 
        RowBox[{"Fz", "[", "2", "]"}], ".", "Hz"}], ",", "Hz"}], "]"}]}], "//",
     "DropDFS"}], "//", "CollectInvariants"}], "//", "TidyUp"}]], "Input",
 CellChangeTimes->{{3.947422942440464*^9, 3.947422948135188*^9}},
 CellLabel->
  "In[138]:=",ExpressionUUID->"02ce2702-c1fc-4da8-afa5-2c3db8a8a1f0"],

Cell[BoxData[
 RowBox[{
  FractionBox["1", "15"], " ", 
  RowBox[{"J", "[", "\[Omega]H", "]"}], " ", 
  SubsuperscriptBox["\[Delta]", 
   RowBox[{"\<\"DD1\"\>", " ", "\<\"DD2\"\>"}], "2"]}]], "Output",
 CellChangeTimes->{3.947422952279215*^9},
 CellLabel->
  "Out[138]=",ExpressionUUID->"adc79806-ba55-48eb-8fc5-72d8639a6720"]
}, Open  ]]
}, Open  ]]
}, Open  ]]
},
WindowSize->{1512, 832},
WindowMargins->{{0, Automatic}, {Automatic, 0}},
Magnification:>2. Inherited,
FrontEndVersion->"14.0 for Mac OS X ARM (64-bit) (December 12, 2023)",
StyleDefinitions->"Default.nb",
ExpressionUUID->"9911bf9d-c6fa-48f0-babd-0d5154ccc152"
]
(* End of Notebook Content *)

(* Internal cache information *)
(*CellTagsOutline
CellTagsIndex->{}
*)
(*CellTagsIndex
CellTagsIndex->{}
*)
(*NotebookFileOutline
Notebook[{
Cell[CellGroupData[{
Cell[580, 22, 728, 17, 165, "Chapter",ExpressionUUID->"805655ef-e103-4279-85e1-9ddf6f9db998"],
Cell[1311, 41, 181, 3, 106, "Subtitle",ExpressionUUID->"c21b9aae-f116-4a87-a66a-2d514c4fa534"],
Cell[1495, 46, 8878, 305, 908, "Input",ExpressionUUID->"76c19fb1-f5dd-4d1f-bacd-0fb527d9e8d4"],
Cell[CellGroupData[{
Cell[10398, 355, 569, 8, 61, "Subsubtitle",ExpressionUUID->"009af104-dc62-4d31-9227-9bcb22e5e038"],
Cell[10970, 365, 6548, 132, 460, "Input",ExpressionUUID->"3ac65824-73b7-459f-ac4d-059d4a7cc714"]
}, Open  ]],
Cell[CellGroupData[{
Cell[17555, 502, 474, 7, 61, "Subsubtitle",ExpressionUUID->"037ae8d0-7504-49c3-aaee-ad3535b69548"],
Cell[18032, 511, 6912, 140, 460, "Input",ExpressionUUID->"37eebc88-bed4-40ef-86e5-16f3536a8484"]
}, Open  ]],
Cell[CellGroupData[{
Cell[24981, 656, 488, 7, 61, "Subsubtitle",ExpressionUUID->"80f91293-4e6c-4f19-8430-5718704af60c"],
Cell[25472, 665, 1428, 41, 394, "Input",ExpressionUUID->"28080242-d212-4137-896e-623fd14307f0"]
}, Open  ]],
Cell[CellGroupData[{
Cell[26937, 711, 466, 7, 61, "Subsubtitle",ExpressionUUID->"dc39a52c-3927-4e32-bf94-ac0acb427559"],
Cell[27406, 720, 1099, 36, 394, "Input",ExpressionUUID->"858ca1c1-4817-4f02-b42c-a51d24f7b9a9"]
}, Open  ]],
Cell[CellGroupData[{
Cell[28542, 761, 193, 3, 61, "Subsubtitle",ExpressionUUID->"86e64c7d-9f19-45e0-b364-7edf144e1d64"],
Cell[28738, 766, 9194, 160, 429, "Input",ExpressionUUID->"5f150785-1bab-4292-92d2-8febf7f7341f"]
}, Open  ]],
Cell[CellGroupData[{
Cell[37969, 931, 181, 3, 61, "Subsubtitle",ExpressionUUID->"87d8a61c-de44-4a59-a125-91529f7ee94c"],
Cell[38153, 936, 6873, 106, 177, "Input",ExpressionUUID->"f5840fda-c26e-4bd7-9b5c-4c4073e85da9"]
}, Open  ]],
Cell[CellGroupData[{
Cell[45063, 1047, 184, 3, 61, "Subsubtitle",ExpressionUUID->"5070a5dd-4979-493b-9b7c-43e02f1bcea6"],
Cell[45250, 1052, 7414, 123, 265, "Input",ExpressionUUID->"74923bd6-0d9f-4242-a026-847e442f7683"]
}, Open  ]],
Cell[CellGroupData[{
Cell[52701, 1180, 195, 3, 61, "Subsubtitle",ExpressionUUID->"2c272d41-e60b-45fe-ba60-39cf18cddb97"],
Cell[52899, 1185, 7729, 127, 271, "Input",ExpressionUUID->"8fa20830-f80c-4040-8124-f59323ed619d"]
}, Open  ]],
Cell[CellGroupData[{
Cell[60665, 1317, 231, 4, 61, "Subsubtitle",ExpressionUUID->"bfbd4f65-b633-434e-a61b-518fda52175c"],
Cell[60899, 1323, 7622, 141, 407, "Input",ExpressionUUID->"98e076bc-3a9f-4264-b655-dff2ed51e970"]
}, Open  ]],
Cell[CellGroupData[{
Cell[68558, 1469, 277, 6, 61, "Subsubtitle",ExpressionUUID->"479942d9-0387-4792-a978-5b8027669e08"],
Cell[68838, 1477, 7688, 128, 280, "Input",ExpressionUUID->"8e4ff43a-08a1-48a0-8e64-08b6d7aeb8ef"]
}, Open  ]],
Cell[CellGroupData[{
Cell[76563, 1610, 349, 5, 61, "Subsubtitle",ExpressionUUID->"7dd1843a-5b33-46d2-a62c-678ddce38ca5"],
Cell[76915, 1617, 14503, 273, 358, "Input",ExpressionUUID->"dd478b0b-baba-4cd0-860f-a92c19200069"]
}, Open  ]],
Cell[CellGroupData[{
Cell[91455, 1895, 172, 3, 61, "Subsubtitle",ExpressionUUID->"436a5e02-8346-4fda-8128-828f950d716e"],
Cell[91630, 1900, 12686, 216, 353, "Input",ExpressionUUID->"a740e627-5117-4d46-b378-c90a637eb270"],
Cell[CellGroupData[{
Cell[104341, 2120, 549, 16, 59, "Input",ExpressionUUID->"adeda746-2b3b-43af-a9be-745bfe38f6fa"],
Cell[104893, 2138, 1669, 48, 151, "Output",ExpressionUUID->"fb3d1a3f-d642-414f-b87c-8c7d41edec5c"]
}, Open  ]],
Cell[CellGroupData[{
Cell[106599, 2191, 471, 13, 59, "Input",ExpressionUUID->"02ce2702-c1fc-4da8-afa5-2c3db8a8a1f0"],
Cell[107073, 2206, 326, 8, 87, "Output",ExpressionUUID->"adc79806-ba55-48eb-8fc5-72d8639a6720"]
}, Open  ]]
}, Open  ]]
}, Open  ]]
}
]
*)
